# Supplementary material for: Causal effects of specific gut microbiota on spinal stenosis diseases: a two-sample mendelian randomization study
Source: Front Genet. 2024 Sep 26;15:1400847. doi: 10.3389/fgene.2024.1400847 (PMC11467959; doi:10.3389/fgene.2024.1400847)
Supplement: Supplementary file 1 [file DataSheet1.XLSX]

## Sheet: Supplementary table1
Supplementary Table 1. Instrumental variables used in MR analysis of the association between gut microbiota and AIS. effect_allele= effect alleles; other_allele=minor allele; beta.exposure=effect size of SNP on exposure; beta.outcome=effect size of SNP on outcome; pval.outcome=p-value for outcome; pval.exposure=p-value for exposure; se.outcome=standard error for outcome; se.exposure=standard erro…
exposure	SNP	chr	pos	effect_allele	other_allele	beta.exposure	beta.outcome	eaf.outcome	se.outcome	se.exposure	pval.outcome	pval.exposure	F_pow_beta_se
class Actinobacteria|| id:ebi-a-GCST90016908	rs11655079	17	75348675	T	C	-0.0560674	-0.0463	0.1867	0.0544	0.0124286	0.3944	5.92516e-06	20.3506
class Actinobacteria|| id:ebi-a-GCST90016908	rs11745923	5	475408	G	T	0.0563759	0.0058	0.394	0.043	0.0115529	0.8937	1.58132e-06	23.8125
class Actinobacteria|| id:ebi-a-GCST90016908	rs12049045	1	114665485	A	G	0.0510452	0.0839	0.383	0.0433	0.0114325	0.0525606	8.62621e-06	19.9355
class Actinobacteria|| id:ebi-a-GCST90016908	rs134366	22	35567355	A	G	-0.111877	-0.009	0.9314	0.0835	0.023501	0.9144	1.50428e-06	22.6626
class Actinobacteria|| id:ebi-a-GCST90016908	rs1376754	2	161611969	G	A	0.0509242	-0.0308	0.4932	0.0422	0.0112503	0.4657	6.71382e-06	20.489
class Actinobacteria|| id:ebi-a-GCST90016908	rs1515761	10	126110032	C	T	-0.0762317	0.0671	0.9247	0.0809	0.0169884	0.4071	4.96364e-06	20.1357
class Actinobacteria|| id:ebi-a-GCST90016908	rs182549	2	136616754	T	C	-0.111489	-0.0312	0.5976	0.0427	0.012066	0.465	3.78966e-20	85.3763
class Actinobacteria|| id:ebi-a-GCST90016908	rs4945008	11	71221248	G	A	-0.0540741	0.0292	0.6095	0.0432	0.0121393	0.499501	5.39237e-06	19.8423
class Actinobacteria|| id:ebi-a-GCST90016908	rs6660520	1	207003553	G	A	-0.0711483	-0.0998	0.7284	0.0471	0.0134495	0.0341901	1.10652e-07	27.9845
class Actinobacteria|| id:ebi-a-GCST90016908	rs72767435	15	94852795	T	C	-0.126352	0.0621	0.05508	0.0926	0.0273626	0.5029	2.56803e-06	21.3231
class Actinobacteria|| id:ebi-a-GCST90016908	rs7322849	13	112859829	T	C	0.0944467	0.1343	0.09171	0.0734	0.0192976	0.0672496	6.20798e-07	23.9534
class Actinobacteria|| id:ebi-a-GCST90016908	rs80083040	8	65654844	T	G	0.155784	0.1601	0.04418	0.1028	0.0348017	0.1193	8.62105e-06	20.0376
class Actinobacteria|| id:ebi-a-GCST90016908	rs857444	6	14617591	C	T	0.0509553	-0.059	0.3684	0.0436	0.011539	0.1761	8.92237e-06	19.5003
class Actinobacteria|| id:ebi-a-GCST90016908	rs961091	7	95654718	G	A	0.0501255	0.0196	0.3716	0.0436	0.011255	0.6532	8.67601e-06	19.8347
class Alphaproteobacteria|| id:ebi-a-GCST90016909	rs140912403	9	95517807	C	T	-0.160677	0.0653	0.05777	0.0903	0.0317708	0.4697	6.20369e-07	25.5771
class Alphaproteobacteria|| id:ebi-a-GCST90016909	rs34569731	2	75630344	G	A	-0.0705145	0.0417	0.5755	0.0439	0.0157564	0.3422	7.37921e-06	20.0282
class Alphaproteobacteria|| id:ebi-a-GCST90016909	rs55876211	3	84471266	C	T	-0.080811	0.0304	0.2535	0.048	0.0184159	0.5266	7.53633e-06	19.2555
class Alphaproteobacteria|| id:ebi-a-GCST90016909	rs62285697	3	176407911	C	T	0.0805256	0.02	0.2523	0.0486	0.0180912	0.6814	9.75933e-06	19.8122
class Alphaproteobacteria|| id:ebi-a-GCST90016909	rs76784716	2	169033340	A	G	0.133271	-0.0594	0.1132	0.066	0.0267738	0.3674	5.09143e-07	24.7771
class Alphaproteobacteria|| id:ebi-a-GCST90016909	rs7960664	12	89471235	A	G	-0.0969489	0.0048	0.9145	0.0758	0.0215149	0.9494	8.84301e-06	20.3052
class Alphaproteobacteria|| id:ebi-a-GCST90016909	rs9813022	3	13726736	A	G	-0.0751277	-0.0065	0.3751	0.0434	0.0153867	0.8816	1.05334e-06	23.8402
class Bacilli|| id:ebi-a-GCST90016910	rs11110282	12	100585559	A	G	-0.101189	-0.0197	0.04848	0.0991	0.0217379	0.8426	4.85445e-06	21.6686
class Bacilli|| id:ebi-a-GCST90016910	rs11730038	4	98049499	G	A	-0.0630747	0.0094	0.293	0.0462	0.0128717	0.8391	1.96024e-06	24.0126
class Bacilli|| id:ebi-a-GCST90016910	rs12797734	11	8332350	T	C	0.0572158	-0.0444	0.2623	0.0488	0.0126793	0.3626	7.21174e-06	20.363
class Bacilli|| id:ebi-a-GCST90016910	rs13068444	3	64398863	A	G	0.0601035	0.0191	0.1774	0.0551	0.0136407	0.7293	9.53038e-06	19.4145
class Bacilli|| id:ebi-a-GCST90016910	rs1595463	2	231723657	C	A	0.0476864	0.0375	0.539	0.0424	0.0108547	0.3764	7.97389e-06	19.2998
class Bacilli|| id:ebi-a-GCST90016910	rs28564647	9	101101172	T	G	-0.0613034	0.0464	0.1676	0.0564	0.0137579	0.4109	7.81196e-06	19.8548
class Bacilli|| id:ebi-a-GCST90016910	rs2952251	8	10143164	G	A	0.0598868	0.0913	0.771	0.0545	0.0123903	0.0940611	1.07895e-06	23.3614
class Bacilli|| id:ebi-a-GCST90016910	rs34989881	19	51959855	A	G	0.111056	-0.0292	0.04858	0.1017	0.0246039	0.773599	6.54591e-06	20.374
class Bacilli|| id:ebi-a-GCST90016910	rs35344081	16	991253	G	A	0.0619529	0.0507	0.2624	0.0477	0.0127066	0.2872	1.01499e-06	23.7719
class Bacilli|| id:ebi-a-GCST90016910	rs4028634	17	40835649	C	T	-0.0520614	-0.028	0.6344	0.0436	0.0109842	0.5201	2.2076e-06	22.4644
class Bacilli|| id:ebi-a-GCST90016910	rs4459992	4	7431487	T	C	0.0535854	-0.0788	0.3273	0.0448	0.0116362	0.0785995	4.29833e-06	21.2066
class Bacilli|| id:ebi-a-GCST90016910	rs57872228	1	200418805	C	T	-0.0714773	0.1086	0.117	0.0662	0.0146647	0.1009	9.21977e-07	23.7569
class Bacilli|| id:ebi-a-GCST90016910	rs694949	15	58738075	A	G	-0.081146	0.1434	0.09546	0.0719	0.0180042	0.0459695	7.59591e-06	20.3136
class Bacilli|| id:ebi-a-GCST90016910	rs74663707	3	184371224	C	T	0.0979154	0.1457	0.06631	0.0861	0.0224074	0.0906108	8.45688e-06	19.095
class Bacilli|| id:ebi-a-GCST90016910	rs7666190	4	151687420	A	C	0.104044	0.0188	0.8845	0.0655	0.0247934	0.773599	8.46837e-06	17.6101
class Bacilli|| id:ebi-a-GCST90016910	rs77558518	5	174173171	A	G	-0.107255	-0.0577	0.09586	0.0715	0.0222879	0.4193	1.33773e-06	23.1578
class Bacilli|| id:ebi-a-GCST90016910	rs78938557	7	36349586	T	C	0.108007	-0.1519	0.03035	0.1257	0.0232858	0.2267	1.06891e-06	21.514
class Bacilli|| id:ebi-a-GCST90016910	rs9581006	13	24973509	T	C	-0.225309	0.024	0.9629	0.1112	0.0467697	0.8292	1.79457e-06	23.2075
class Bacteroidia|| id:ebi-a-GCST90016911	rs11146701	10	39062269	A	G	0.0473596	-0.0311	0.3435	0.0558	0.010541	0.5771	7.08223e-06	20.1861
class Bacteroidia|| id:ebi-a-GCST90016911	rs17343978	22	27433885	A	C	-0.0552057	0.0035	0.2048	0.052	0.0120278	0.9469	8.3593e-06	21.0666
class Bacteroidia|| id:ebi-a-GCST90016911	rs2032750	2	53831026	C	T	0.0508393	0.0031	0.5388	0.0422	0.0106807	0.9421	1.91509e-06	22.6569
class Bacteroidia|| id:ebi-a-GCST90016911	rs4146051	2	213189994	G	A	0.107377	0.0477	0.9177	0.078	0.0245661	0.5409	8.76436e-06	19.1051
class Bacteroidia|| id:ebi-a-GCST90016911	rs4916508	3	195936789	A	G	0.0466729	0.0445	0.5757	0.0425	0.0105312	0.296	8.4711e-06	19.6415
class Bacteroidia|| id:ebi-a-GCST90016911	rs55773148	13	70523029	G	A	-0.121514	0.0267	0.05317	0.094	0.0236759	0.776101	3.89583e-07	26.3414
class Bacteroidia|| id:ebi-a-GCST90016911	rs62531359	8	70916181	T	G	0.0655728	0.01	0.183	0.0542	0.0149891	0.8541	9.08657e-06	19.138
class Bacteroidia|| id:ebi-a-GCST90016911	rs62575403	9	136493820	C	T	0.140055	-0.0339	0.04206	0.1054	0.0311128	0.7474	7.06122e-06	20.2637
class Bacteroidia|| id:ebi-a-GCST90016911	rs72706335	1	157495438	T	C	-0.22241	-0.2172	0.02555	0.1322	0.0493458	0.1005	7.65526e-06	20.3146
class Bacteroidia|| id:ebi-a-GCST90016911	rs73975615	17	6461200	G	A	-0.207018	-0.5225	0.007573	0.2395	0.0442633	0.0291602	1.21616e-06	21.874
class Bacteroidia|| id:ebi-a-GCST90016911	rs7631304	3	89339527	G	A	-0.0645771	-0.0557	0.1483	0.059	0.0132957	0.3451	8.36778e-07	23.5904
class Bacteroidia|| id:ebi-a-GCST90016911	rs79585701	8	13110185	A	C	0.0646823	-0.0388	0.1415	0.06	0.0149628	0.5181	9.98596e-06	18.6872
class Bacteroidia|| id:ebi-a-GCST90016911	rs929878	16	74290641	T	C	0.0548532	-0.017	0.7866	0.0512	0.012153	0.74	4.7338e-06	20.3722
class Betaproteobacteria|| id:ebi-a-GCST90016912	rs11128180	3	70592215	A	G	0.0592944	-0.0346	0.2323	0.0496	0.0128769	0.4853	3.67147e-06	21.2034
class Betaproteobacteria|| id:ebi-a-GCST90016912	rs1511453	4	23588462	A	G	0.0923492	-0.1901	0.0579	0.0897	0.0199158	0.0342003	4.75762e-06	21.5016
class Betaproteobacteria|| id:ebi-a-GCST90016912	rs1928341	1	153240013	G	A	-0.0525581	0.0399	0.5949	0.0427	0.0110408	0.3503	2.0153e-06	22.661
class Betaproteobacteria|| id:ebi-a-GCST90016912	rs2321387	13	58689340	G	A	-0.0494596	0.0087	0.4298	0.0425	0.0109424	0.8377	5.80029e-06	20.4304
class Betaproteobacteria|| id:ebi-a-GCST90016912	rs2613606	7	111285025	T	C	0.0513106	0.0009	0.5807	0.0427	0.0109091	0.9837	2.19816e-06	22.1226
class Betaproteobacteria|| id:ebi-a-GCST90016912	rs320161	9	104899117	G	A	-0.0572286	0.0081	0.7685	0.0501	0.01262	0.8709	7.33247e-06	20.564
class Betaproteobacteria|| id:ebi-a-GCST90016912	rs4033856	4	45642485	T	C	-0.0832423	-0.0314	0.9136	0.0749	0.0167237	0.6751	5.17166e-07	24.7756
class Betaproteobacteria|| id:ebi-a-GCST90016912	rs6087811	20	30596130	T	G	-0.0978177	-0.0072	0.1016	0.0695	0.0198522	0.9181	7.44303e-07	24.2783
class Betaproteobacteria|| id:ebi-a-GCST90016912	rs62395635	5	173497796	T	C	0.109741	0.1208	0.06217	0.0877	0.0236	0.1683	2.9409e-06	21.6229
class Betaproteobacteria|| id:ebi-a-GCST90016912	rs75242906	15	56786407	C	T	-0.121083	0.0044	0.08354	0.0764	0.028075	0.9542	9.27278e-06	18.6006
class Clostridia|| id:ebi-a-GCST90016913	rs10774377	12	5942519	G	A	-0.052659	0.0524	0.5644	0.0425	0.0113858	0.2174	3.24399e-06	21.3904
class Clostridia|| id:ebi-a-GCST90016913	rs112334273	21	40703251	G	A	0.0641008	0.0345	0.2782	0.047	0.0127404	0.4624	3.81408e-07	25.314
class Clostridia|| id:ebi-a-GCST90016913	rs13105690	4	7420184	C	T	0.0529097	-0.0145	0.7153	0.0468	0.011818	0.757399	8.77789e-06	20.0439
class Clostridia|| id:ebi-a-GCST90016913	rs13179700	5	149077788	C	T	-0.0511937	-0.0699	0.6563	0.0443	0.0109569	0.1146	3.37085e-06	21.8302
class Clostridia|| id:ebi-a-GCST90016913	rs1842454	5	105060362	G	A	-0.0547202	-0.025	0.1875	0.0541	0.0127338	0.643501	8.72027e-06	18.4663
class Clostridia|| id:ebi-a-GCST90016913	rs2273429	14	52494072	A	G	-0.0724037	-0.0361	0.1045	0.0686	0.0153105	0.5987	4.52137e-06	22.3637
class Clostridia|| id:ebi-a-GCST90016913	rs6797343	3	89268714	T	G	-0.0592279	0.0096	0.809	0.0534	0.0134556	0.8579	9.35643e-06	19.3752
class Clostridia|| id:ebi-a-GCST90016913	rs6814436	4	161507301	C	T	-0.0739995	0.1151	0.8589	0.0605	0.0150815	0.0571097	9.65095e-07	24.0751
class Clostridia|| id:ebi-a-GCST90016913	rs6815608	4	152131744	C	T	-0.103803	-0.0271	0.8487	0.0586	0.0210883	0.6441	4.01856e-07	24.2291
class Clostridia|| id:ebi-a-GCST90016913	rs72738886	5	35770550	T	C	0.0866169	-0.0096	0.07649	0.0794	0.0190393	0.9041	8.24233e-06	20.6968
class Clostridia|| id:ebi-a-GCST90016913	rs72915163	18	48792829	T	C	-0.0581025	0.0158	0.2186	0.0514	0.0120557	0.758099	1.34295e-06	23.2276
class Clostridia|| id:ebi-a-GCST90016913	rs992074	21	18567802	T	C	-0.255639	0.0116	0.9769	0.1405	0.0508787	0.9342	8.77506e-07	25.2454
class Coriobacteriia|| id:ebi-a-GCST90016914	rs11250875	10	1922731	T	C	0.06075	-0.0537	0.2136	0.0513	0.0130939	0.2949	4.82848e-06	21.5256
class Coriobacteriia|| id:ebi-a-GCST90016914	rs11656361	17	8121332	A	C	0.0773006	0.015	0.1819	0.0546	0.017553	0.7837	8.0201e-06	19.3938
class Coriobacteriia|| id:ebi-a-GCST90016914	rs12974142	19	52895166	G	A	0.0789796	-0.0205	0.0706	0.0822	0.0177205	0.8026	8.51236e-06	19.8645
class Coriobacteriia|| id:ebi-a-GCST90016914	rs13307134	7	105084680	T	C	-0.0565686	0.0402	0.8324	0.0564	0.0126265	0.4756	7.79938e-06	20.0717
class Coriobacteriia|| id:ebi-a-GCST90016914	rs1397793	5	90471451	A	G	0.0498855	-0.0167	0.6904	0.0464	0.0112446	0.7183	9.77372e-06	19.6816
class Coriobacteriia|| id:ebi-a-GCST90016914	rs1816223	12	11494021	G	A	0.0586265	-0.0424	0.7994	0.0524	0.0129006	0.4179	4.84117e-06	20.6523
class Coriobacteriia|| id:ebi-a-GCST90016914	rs240104	1	176571431	T	C	-0.0603429	0.0182	0.2852	0.0469	0.0126849	0.6975	1.51604e-06	22.6297
class Coriobacteriia|| id:ebi-a-GCST90016914	rs2442778	3	11654412	A	G	0.116408	-0.0319	0.9483	0.0942	0.0258545	0.7347	9.02693e-06	20.2718
class Coriobacteriia|| id:ebi-a-GCST90016914	rs3025411	9	136512906	A	G	0.0926543	-0.0457	0.1062	0.0687	0.0209468	0.5057	8.26913e-06	19.5657
class Coriobacteriia|| id:ebi-a-GCST90016914	rs34739816	17	37376685	G	T	0.0965017	-0.1119	0.05816	0.0908	0.0207666	0.2181	3.88356e-06	21.5943
class Coriobacteriia|| id:ebi-a-GCST90016914	rs67561917	20	62072077	A	G	-0.0714367	-0.0282	0.1829	0.0543	0.0154113	0.6034	5.39126e-06	21.4864
class Coriobacteriia|| id:ebi-a-GCST90016914	rs719099	10	65799217	A	G	0.0778402	0.0225	0.09846	0.0709	0.0155815	0.751	5.43313e-07	24.9568
class Coriobacteriia|| id:ebi-a-GCST90016914	rs8010111	14	39660509	A	G	0.103377	-0.0752	0.9188	0.0772	0.0229286	0.33	6.8962e-06	20.3279
class Deltaproteobacteria|| id:ebi-a-GCST90016915	rs1035691	11	10658735	G	A	0.055176	0.0507	0.5965	0.043	0.0121602	0.2387	9.65162e-06	20.5882
class Deltaproteobacteria|| id:ebi-a-GCST90016915	rs11599763	10	11855599	C	T	0.0544219	-0.0338	0.5919	0.0431	0.0117397	0.4326	3.94121e-06	21.4899
class Deltaproteobacteria|| id:ebi-a-GCST90016915	rs17084793	18	69312914	G	A	-0.0710762	-0.0697	0.1462	0.0598	0.015953	0.2437	5.6863e-06	19.8501
class Deltaproteobacteria|| id:ebi-a-GCST90016915	rs17791387	9	81834426	A	G	-0.0735881	0.0652	0.09519	0.0714	0.0154246	0.3616	1.60221e-06	22.7608
class Deltaproteobacteria|| id:ebi-a-GCST90016915	rs2838334	21	45064961	G	A	0.0561722	0.0135	0.3433	0.0442	0.0124124	0.759401	5.44553e-06	20.4801
class Deltaproteobacteria|| id:ebi-a-GCST90016915	rs3935584	2	233929283	C	T	-0.0523484	0.0712	0.5313	0.0423	0.011566	0.0923889	7.50119e-06	20.4852
class Deltaproteobacteria|| id:ebi-a-GCST90016915	rs4506934	17	2856662	C	T	-0.0936514	0.0117	0.1184	0.0657	0.02012	0.8587	3.58889e-06	21.6657
class Deltaproteobacteria|| id:ebi-a-GCST90016915	rs55744759	8	57867671	A	G	-0.0779693	-0.0826	0.1124	0.0668	0.0170738	0.2162	7.31375e-06	20.8539
class Deltaproteobacteria|| id:ebi-a-GCST90016915	rs6058181	20	33694801	C	T	0.0825716	-0.043	0.163	0.057	0.0165958	0.4501	3.39555e-07	24.7551
class Deltaproteobacteria|| id:ebi-a-GCST90016915	rs62020470	15	96161065	A	G	-0.0585411	0.0032	0.1799	0.0549	0.0129358	0.9542	4.85087e-06	20.4802
class Deltaproteobacteria|| id:ebi-a-GCST90016915	rs9928243	16	71541641	C	A	-0.0538457	0.0178	0.4705	0.0421	0.0117718	0.6724	5.02077e-06	20.9226
class Erysipelotrichia|| id:ebi-a-GCST90016916	rs1074800	5	3002546	G	A	-0.0492438	0.05	0.5809	0.0425	0.010887	0.24	6.14582e-06	20.4591
class Erysipelotrichia|| id:ebi-a-GCST90016916	rs10781552	10	133897233	C	T	-0.0552212	0.0365	0.281	0.0467	0.0116074	0.4339	2.33115e-06	22.633
class Erysipelotrichia|| id:ebi-a-GCST90016916	rs17530232	13	40385457	A	G	0.10305	0.049	0.05311	0.0944	0.0224648	0.6038	2.79126e-06	21.0422
class Erysipelotrichia|| id:ebi-a-GCST90016916	rs1884466	1	64139196	C	T	-0.0475363	0.0619	0.5193	0.0424	0.0106939	0.1441	9.52708e-06	19.7596
class Erysipelotrichia|| id:ebi-a-GCST90016916	rs2300774	3	195793712	A	G	-0.0524152	-0.0213	0.5608	0.0423	0.0106784	0.613999	8.95468e-07	24.0936
class Erysipelotrichia|| id:ebi-a-GCST90016916	rs290833	1	97457427	T	G	-0.0497374	0.0424	0.4932	0.0423	0.0111376	0.3165	8.02897e-06	19.9427
class Erysipelotrichia|| id:ebi-a-GCST90016916	rs35161940	17	70327224	T	C	-0.0806041	-0.0033	0.1066	0.0682	0.0167641	0.9618	1.8451e-06	23.1182
class Erysipelotrichia|| id:ebi-a-GCST90016916	rs4078432	14	48997206	T	C	0.0608929	0.026	0.8264	0.0558	0.0133764	0.6411	4.23107e-06	20.7231
class Erysipelotrichia|| id:ebi-a-GCST90016916	rs56970041	14	80357610	T	G	0.0724145	0.1804	0.06172	0.088	0.0164471	0.0403999	5.40344e-06	19.3853
class Erysipelotrichia|| id:ebi-a-GCST90016916	rs62504403	8	38803551	C	T	0.0681159	-0.044	0.1951	0.0532	0.0127883	0.4081	1.12264e-07	28.3708
class Erysipelotrichia|| id:ebi-a-GCST90016916	rs7234058	18	5830507	T	C	-0.0945759	-0.0761	0.09078	0.0728	0.0194091	0.2958	9.12347e-07	23.7438
class Erysipelotrichia|| id:ebi-a-GCST90016916	rs7826267	8	2954952	G	T	0.0839071	-0.0381	0.9307	0.0854	0.0199131	0.655901	9.28453e-06	17.755
class Erysipelotrichia|| id:ebi-a-GCST90016916	rs8003149	14	56156504	C	T	0.0538798	0.0194	0.3325	0.0446	0.0116888	0.6629	4.08479e-06	21.2477
class Gammaproteobacteria|| id:ebi-a-GCST90016917	rs11181912	12	43572952	G	A	-0.0579153	-0.0427	0.3239	0.0451	0.0118796	0.3435	9.94764e-07	23.7675
class Gammaproteobacteria|| id:ebi-a-GCST90016917	rs12404135	1	186502694	A	G	-0.0788843	-0.123	0.07757	0.0789	0.0172415	0.1192	8.89488e-06	20.933
class Gammaproteobacteria|| id:ebi-a-GCST90016917	rs6706173	2	167986992	A	C	0.074251	-0.047	0.137	0.0612	0.0146392	0.443	1.99494e-07	25.7259
class Gammaproteobacteria|| id:ebi-a-GCST90016917	rs75101789	3	18615903	C	T	0.0729012	-0.088	0.08743	0.0751	0.0163003	0.2412	8.7878e-06	20.0022
class Gammaproteobacteria|| id:ebi-a-GCST90016917	rs79795896	18	48185248	A	G	-0.15921	-0.0605	0.04677	0.101	0.0351373	0.5488	7.9241e-06	20.5307
class Gammaproteobacteria|| id:ebi-a-GCST90016917	rs9494710	6	137612554	C	T	-0.0549673	-0.0119	0.3223	0.0451	0.0120924	0.791199	4.54611e-06	20.6625
class Lentisphaeria|| id:ebi-a-GCST90016918	rs1002941	15	101242690	A	G	-0.105025	0.0949	0.7541	0.0488	0.0233484	0.0519697	8.14836e-06	20.2335
class Lentisphaeria|| id:ebi-a-GCST90016918	rs11770843	7	146795379	C	T	0.109431	0.0788	0.3274	0.0449	0.0234879	0.0793104	1.9073e-06	21.7066
class Lentisphaeria|| id:ebi-a-GCST90016918	rs17114848	15	25162535	G	A	0.152377	-0.0921	0.09921	0.0706	0.0324332	0.1925	4.05864e-06	22.0729
class Lentisphaeria|| id:ebi-a-GCST90016918	rs2031282	13	20687179	A	G	0.122368	-0.0987	0.1849	0.0558	0.0270329	0.0768493	4.38258e-06	20.4904
class Lentisphaeria|| id:ebi-a-GCST90016918	rs2825714	21	21023966	A	G	-0.13741	0.0007	0.1688	0.0568	0.0289246	0.9907	1.72211e-06	22.5685
class Lentisphaeria|| id:ebi-a-GCST90016918	rs62570196	9	111086170	C	T	-0.21635	0.0543	0.04205	0.1064	0.0439866	0.609901	1.07924e-06	24.1921
class Lentisphaeria|| id:ebi-a-GCST90016918	rs72640280	1	11943792	A	G	0.220207	0.0777	0.05553	0.0925	0.0486196	0.4012	5.18036e-06	20.5135
class Lentisphaeria|| id:ebi-a-GCST90016918	rs77599476	20	61394262	A	G	0.230292	-0.0071	0.05625	0.0916	0.0480168	0.9386	1.86132e-06	23.0023
class Melainabacteria|| id:ebi-a-GCST90016919	rs10148250	14	107061448	A	G	-0.0861928	0.0148	0.5825	0.0441	0.0193381	0.7375	8.67142e-06	19.8662
class Melainabacteria|| id:ebi-a-GCST90016919	rs10738747	9	26184578	A	G	-0.0814624	0.055	0.5648	0.0424	0.0184409	0.1947	9.95795e-06	19.5142
class Melainabacteria|| id:ebi-a-GCST90016919	rs11150282	16	80493705	T	C	0.0989487	-0.0511	0.36	0.0438	0.0196972	0.2437	6.02893e-07	25.2355
class Melainabacteria|| id:ebi-a-GCST90016919	rs113884518	9	24648997	T	C	-0.205352	-0.1409	0.0245	0.1373	0.0454982	0.3046	8.05675e-06	20.3709
class Melainabacteria|| id:ebi-a-GCST90016919	rs28678345	17	53906328	T	C	0.214848	0.0174	0.04907	0.098	0.0470878	0.8587	6.69083e-06	20.8183
class Melainabacteria|| id:ebi-a-GCST90016919	rs367480	11	2937631	A	G	0.083758	-0.0647	0.6415	0.0439	0.0185796	0.141	8.19917e-06	20.3226
class Melainabacteria|| id:ebi-a-GCST90016919	rs4129395	9	115975389	G	A	0.0896187	0.035	0.4851	0.0419	0.0185106	0.4041	1.48057e-06	23.4399
class Melainabacteria|| id:ebi-a-GCST90016919	rs789069	18	1008278	A	C	-0.103539	0.0127	0.1417	0.06	0.0234287	0.8324	6.84636e-06	19.5304
class Melainabacteria|| id:ebi-a-GCST90016919	rs79790072	15	100747683	T	C	0.226722	0.147	0.03166	0.1217	0.0487841	0.2274	3.29011e-06	21.5989
class Melainabacteria|| id:ebi-a-GCST90016919	rs9864379	3	14306949	T	C	-0.159735	-0.0674	0.1491	0.0593	0.0292553	0.2563	5.36056e-08	29.812
class Methanobacteria|| id:ebi-a-GCST90016920	rs10202904	2	125440268	G	T	0.121754	-0.045	0.5913	0.0428	0.0235357	0.2932	3.01432e-07	26.7616
class Methanobacteria|| id:ebi-a-GCST90016920	rs10424197	19	46439321	A	G	0.111274	0.0651	0.7424	0.0484	0.0247517	0.1792	9.27897e-06	20.2105
class Methanobacteria|| id:ebi-a-GCST90016920	rs4257531	3	2086167	G	A	0.164498	0.0166	0.1057	0.069	0.0364959	0.8096	7.44338e-06	20.3158
class Methanobacteria|| id:ebi-a-GCST90016920	rs6508769	19	28827760	C	T	-0.153519	-0.0753	0.8533	0.0595	0.0344519	0.2058	8.22527e-06	19.8563
class Methanobacteria|| id:ebi-a-GCST90016920	rs6776814	3	15053083	T	C	-0.199566	-0.0876	0.02067	0.1488	0.0411825	0.555801	1.63061e-06	23.4827
class Methanobacteria|| id:ebi-a-GCST90016920	rs73068003	7	10773932	G	T	-0.15814	-0.0088	0.09668	0.0714	0.0351803	0.9019	8.44578e-06	20.2062
class Methanobacteria|| id:ebi-a-GCST90016920	rs73457410	13	41956181	A	G	0.21534	0.1099	0.06395	0.0866	0.0436695	0.2043	1.40854e-06	24.316
class Methanobacteria|| id:ebi-a-GCST90016920	rs75208022	12	21338861	C	T	-0.227245	0.0446	0.09331	0.0726	0.048763	0.5392	5.92107e-06	21.7174
class Methanobacteria|| id:ebi-a-GCST90016920	rs894996	4	104418307	C	A	0.216999	-0.0163	0.07021	0.0833	0.0449076	0.8449	1.87556e-06	23.3494
class Mollicutes|| id:ebi-a-GCST90016921	rs10108398	8	59440824	G	A	0.0769142	0.0032	0.2754	0.047	0.0153953	0.9451	1.09001e-06	24.9595
class Mollicutes|| id:ebi-a-GCST90016921	rs11890098	2	157532549	A	G	0.074438	0.0133	0.2778	0.0468	0.0153389	0.776201	9.56577e-07	23.5505
class Mollicutes|| id:ebi-a-GCST90016921	rs12566890	1	61850864	T	G	-0.101147	-0.0486	0.1322	0.0626	0.0230978	0.4376	3.65098e-06	19.1763
class Mollicutes|| id:ebi-a-GCST90016921	rs17214486	14	97159674	C	A	0.06099	0.0154	0.3246	0.0453	0.0135623	0.7346	6.60861e-06	20.2232
class Mollicutes|| id:ebi-a-GCST90016921	rs2464826	7	79490250	A	C	0.0944239	-0.0841	0.1128	0.0666	0.0211806	0.2068	8.39499e-06	19.8741
class Mollicutes|| id:ebi-a-GCST90016921	rs28537087	15	95309676	G	A	0.0820873	0.0028	0.2487	0.0489	0.0188312	0.9547	8.07402e-06	19.0019
class Mollicutes|| id:ebi-a-GCST90016921	rs3768491	1	109965986	G	A	0.0681052	0.019	0.7114	0.0462	0.0149061	0.680801	4.2335e-06	20.8753
class Mollicutes|| id:ebi-a-GCST90016921	rs4885016	13	73170489	C	T	0.0819606	0.0016	0.8659	0.0615	0.0181628	0.979	7.26993e-06	20.3631
class Mollicutes|| id:ebi-a-GCST90016921	rs6043847	20	16259524	T	C	-0.114937	-0.007	0.05903	0.0889	0.0248606	0.9374	4.55481e-06	21.3745
class Mollicutes|| id:ebi-a-GCST90016921	rs72901605	11	47103877	T	C	-0.0841852	-0.014	0.1146	0.0668	0.0178119	0.8338	3.25792e-06	22.3383
class Mollicutes|| id:ebi-a-GCST90016921	rs74603314	14	46519718	T	C	0.221639	0.0769	0.04041	0.1076	0.0462918	0.4747	1.5569e-06	22.9237
class Mollicutes|| id:ebi-a-GCST90016921	rs78169027	11	108439087	A	G	-0.108283	0.0176	0.06178	0.0893	0.0237289	0.8434	5.87611e-06	20.8241
class Negativicutes|| id:ebi-a-GCST90016922	rs1135612	7	75609677	G	A	0.0529785	-0.0273	0.211	0.0516	0.0119177	0.596901	9.26296e-06	19.7613
class Negativicutes|| id:ebi-a-GCST90016922	rs13086907	3	142135117	G	A	0.0625312	0.0051	0.2226	0.0505	0.0131735	0.9189	1.95488e-06	22.5316
class Negativicutes|| id:ebi-a-GCST90016922	rs1643968	5	165266628	T	C	-0.0565284	0.0542	0.3585	0.0438	0.0112298	0.2159	4.14601e-07	25.339
class Negativicutes|| id:ebi-a-GCST90016922	rs1649999	10	80086072	A	G	0.0748989	-0.1034	0.09723	0.0713	0.0166458	0.1473	7.58124e-06	20.2461
class Negativicutes|| id:ebi-a-GCST90016922	rs2834062	21	34377485	A	G	0.0489057	0.0181	0.3123	0.0462	0.0108842	0.6952	8.43918e-06	20.1895
class Negativicutes|| id:ebi-a-GCST90016922	rs4463806	10	115597993	C	T	0.0543966	-0.0625	0.8074	0.0535	0.0129365	0.2434	7.80657e-06	17.6811
class Negativicutes|| id:ebi-a-GCST90016922	rs4722181	7	22817571	T	G	0.0501306	0.0292	0.4716	0.042	0.0105798	0.488	2.00111e-06	22.4518
class Negativicutes|| id:ebi-a-GCST90016922	rs60274479	16	21249925	T	C	-0.0659623	0.018	0.1986	0.053	0.0134137	0.7347	1.1623e-06	24.1821
class Negativicutes|| id:ebi-a-GCST90016922	rs61249479	9	124912908	A	C	0.0777075	-0.0447	0.1546	0.0579	0.0168628	0.4398	2.95474e-06	21.2357
class Negativicutes|| id:ebi-a-GCST90016922	rs71405394	15	101245088	G	A	-0.114178	-0.1461	0.06893	0.0832	0.02405	0.0791006	2.16631e-06	22.539
class Negativicutes|| id:ebi-a-GCST90016922	rs73232831	4	17413426	G	A	-0.151829	0.1568	0.03512	0.1164	0.0314932	0.1781	1.87452e-06	23.2421
class Negativicutes|| id:ebi-a-GCST90016922	rs9423647	10	5579818	G	A	0.047817	-0.0299	0.5576	0.0423	0.0105282	0.4788	6.06108e-06	20.628
class Verrucomicrobiae|| id:ebi-a-GCST90016923	rs111862613	12	130309670	T	C	0.090699	0.0185	0.1775	0.056	0.0196746	0.741199	3.73844e-06	21.2517
class Verrucomicrobiae|| id:ebi-a-GCST90016923	rs117107102	18	49473635	A	G	0.204683	0.0715	0.04753	0.0991	0.0431572	0.4706	2.91823e-06	22.4935
class Verrucomicrobiae|| id:ebi-a-GCST90016923	rs11729256	4	95027272	T	C	0.0749798	-0.0347	0.1696	0.056	0.0150177	0.5352	6.73085e-07	24.9277
class Verrucomicrobiae|| id:ebi-a-GCST90016923	rs12908520	15	97570657	G	A	0.0618926	-0.0101	0.4272	0.0424	0.0130946	0.812	2.17165e-06	22.3405
class Verrucomicrobiae|| id:ebi-a-GCST90016923	rs2602429	16	81063149	T	C	-0.0746844	-0.0248	0.7391	0.0478	0.0156194	0.6033	2.58297e-06	22.8629
class Verrucomicrobiae|| id:ebi-a-GCST90016923	rs4242783	10	5064327	A	G	-0.0689292	0.0165	0.7177	0.0467	0.0147693	0.724499	2.63615e-06	21.7814
class Verrucomicrobiae|| id:ebi-a-GCST90016923	rs4936098	11	130280667	G	A	-0.0648843	0.0441	0.6511	0.0441	0.0135928	0.3169	1.1222e-06	22.7856
class Verrucomicrobiae|| id:ebi-a-GCST90016923	rs61779207	1	41074472	G	A	-0.0758309	0.0233	0.2234	0.0502	0.0167762	0.6425	6.7228e-06	20.4317
class Verrucomicrobiae|| id:ebi-a-GCST90016923	rs74542928	4	100544188	T	C	0.112164	-0.0209	0.04796	0.0991	0.0236422	0.8327	1.63222e-06	22.5077
class Verrucomicrobiae|| id:ebi-a-GCST90016923	rs9349825	6	56341481	A	G	-0.0704036	-0.0131	0.1899	0.0539	0.0147128	0.8077	2.53688e-06	22.8981
class Verrucomicrobiae|| id:ebi-a-GCST90016923	rs941682	20	31867840	G	A	-0.0631436	0.0334	0.2735	0.0472	0.0143767	0.4797	9.60993e-06	19.2904
family Acidaminococcaceae|| id:ebi-a-GCST90016924	rs262812	6	158647999	T	C	-0.065675	-0.0872	0.3053	0.046	0.0142257	0.0581996	3.24908e-06	21.3134
family Acidaminococcaceae|| id:ebi-a-GCST90016924	rs2933324	9	107117653	G	A	0.0662557	0.0391	0.7732	0.05	0.0140257	0.4349	2.23676e-06	22.315
family Acidaminococcaceae|| id:ebi-a-GCST90016924	rs45497800	20	61991833	T	C	-0.117863	-0.0794	0.1423	0.0601	0.0257351	0.1865	5.86422e-06	20.9751
family Acidaminococcaceae|| id:ebi-a-GCST90016924	rs6589457	11	114701288	G	A	-0.165911	0.0174	0.9499	0.0962	0.0349516	0.8568	2.3151e-06	22.5329
family Acidaminococcaceae|| id:ebi-a-GCST90016924	rs6923842	6	5723181	T	C	-0.0796106	-0.0372	0.1161	0.0669	0.0169192	0.578	2.21304e-06	22.1402
family Acidaminococcaceae|| id:ebi-a-GCST90016924	rs74540770	3	186553389	G	A	-0.108969	0.0702	0.08062	0.0775	0.0243533	0.3648	7.0881e-06	20.0212
family Acidaminococcaceae|| id:ebi-a-GCST90016924	rs78702810	3	18462531	T	C	-0.143755	0.1421	0.1045	0.0693	0.0323244	0.0405098	9.16474e-06	19.7781
family Actinomycetaceae|| id:ebi-a-GCST90016925	rs2889192	9	76394568	T	G	-0.0887537	0.0243	0.8507	0.0592	0.0195009	0.681601	3.64418e-06	20.714
family Actinomycetaceae|| id:ebi-a-GCST90016925	rs34583783	6	67207371	G	T	0.123756	-0.0422	0.06041	0.0885	0.026427	0.6338	5.47974e-06	21.9299
family Actinomycetaceae|| id:ebi-a-GCST90016925	rs35011108	6	133007480	A	G	0.241826	-0.0311	0.06707	0.0845	0.0503796	0.713099	1.82671e-06	23.0407
family Actinomycetaceae|| id:ebi-a-GCST90016925	rs4073240	6	169224781	G	A	0.0747546	-0.0252	0.3806	0.0432	0.0164684	0.560701	6.05327e-06	20.605
family Alcaligenaceae|| id:ebi-a-GCST90016926	rs112135816	9	82485327	T	G	-0.0775052	0.0199	0.06142	0.0886	0.0171554	0.8221	5.27667e-06	20.4108
family Alcaligenaceae|| id:ebi-a-GCST90016926	rs1153990	5	104233461	A	G	-0.058727	0.0132	0.3148	0.0454	0.0128306	0.7709	5.96788e-06	20.9499
family Alcaligenaceae|| id:ebi-a-GCST90016926	rs147968	16	85945839	C	T	0.0489475	-0.025	0.4607	0.0421	0.0110321	0.5524	9.12704e-06	19.6854
family Alcaligenaceae|| id:ebi-a-GCST90016926	rs28480294	15	71522509	C	T	0.0516967	-0.0867	0.643	0.044	0.0115503	0.0488	6.60602e-06	20.0327
family Alcaligenaceae|| id:ebi-a-GCST90016926	rs4033856	4	45642485	T	C	-0.081834	-0.0314	0.9136	0.0749	0.0168931	0.6751	1.02903e-06	23.4665
family Alcaligenaceae|| id:ebi-a-GCST90016926	rs62191117	2	239900775	A	G	0.0684302	0.023	0.205	0.0521	0.0133636	0.6585	2.75943e-07	26.221
family Alcaligenaceae|| id:ebi-a-GCST90016926	rs62395635	5	173497796	T	C	0.110583	0.1208	0.06217	0.0877	0.0238514	0.1683	3.34696e-06	21.4956
family Alcaligenaceae|| id:ebi-a-GCST90016926	rs6969323	7	104214487	A	C	-0.0593564	-0.0206	0.2206	0.051	0.0129137	0.6862	3.8858e-06	21.1268
family Alcaligenaceae|| id:ebi-a-GCST90016926	rs74776516	11	20763367	T	G	-0.0944052	0.2083	0.06743	0.0841	0.0213287	0.0132801	6.85046e-06	19.5913
family Alcaligenaceae|| id:ebi-a-GCST90016926	rs7638039	3	70588939	T	C	0.0603335	-0.0621	0.2467	0.0487	0.0127779	0.2023	2.70477e-06	22.2945
family Alcaligenaceae|| id:ebi-a-GCST90016926	rs9537886	13	58545246	A	C	-0.0570888	0.003	0.4277	0.0424	0.0110683	0.9444	2.35109e-07	26.6036
family Bacteroidaceae|| id:ebi-a-GCST90016927	rs11585893	1	10644351	A	G	-0.0740746	-0.0224	0.2458	0.0494	0.0147633	0.6503	1.79511e-06	25.1751
family Bacteroidaceae|| id:ebi-a-GCST90016927	rs13207588	6	41519430	A	G	-0.059205	-0.026	0.1959	0.0537	0.0131195	0.6284	7.48497e-06	20.3649
family Bacteroidaceae|| id:ebi-a-GCST90016927	rs1340391	1	102960989	T	C	-0.0592004	0.0896	0.1354	0.0618	0.0132244	0.1474	6.73008e-06	20.04
family Bacteroidaceae|| id:ebi-a-GCST90016927	rs17619981	19	24342250	T	G	0.0880978	-0.0112	0.1343	0.0617	0.0187002	0.8562	2.68683e-06	22.1941
family Bacteroidaceae|| id:ebi-a-GCST90016927	rs2023437	14	22045949	T	C	-0.0782325	-0.114	0.1239	0.0641	0.0167634	0.0753703	5.01822e-06	21.7796
family Bacteroidaceae|| id:ebi-a-GCST90016927	rs66710942	3	77215327	T	C	-0.0488038	-0.0481	0.4759	0.0422	0.0107412	0.2535	5.8626e-06	20.6444
family Bacteroidaceae|| id:ebi-a-GCST90016927	rs6795673	3	10593224	C	T	0.0538565	-0.0183	0.4779	0.042	0.0105251	0.663201	3.37909e-07	26.1833
family Bacteroidales S24 7group|| id:ebi-a-GCST90016928	rs10872669	6	151515172	G	A	0.123071	0.064	0.9089	0.0737	0.0275665	0.3848	9.49008e-06	19.9319
family Bacteroidales S24 7group|| id:ebi-a-GCST90016928	rs12748533	1	242767252	G	T	-0.0821108	-0.0189	0.2892	0.0466	0.0172701	0.685199	2.59018e-06	22.6053
family Bacteroidales S24 7group|| id:ebi-a-GCST90016928	rs17043785	2	53139362	T	C	-0.176187	0.0228	0.08768	0.074	0.0347133	0.7582	5.11835e-07	25.7606
family Bacteroidales S24 7group|| id:ebi-a-GCST90016928	rs1850003	15	47340971	A	G	0.084048	-0.0594	0.2325	0.0499	0.0177806	0.2333	2.4053e-06	22.3441
family Bacteroidales S24 7group|| id:ebi-a-GCST90016928	rs61508842	3	158653545	T	C	0.122574	-0.028	0.08668	0.0744	0.0272389	0.7063	7.82781e-06	20.2497
family Bacteroidales S24 7group|| id:ebi-a-GCST90016928	rs738193	22	25943322	T	C	0.0847328	0.0141	0.353	0.0439	0.0165856	0.748201	3.82164e-07	26.1
family Bacteroidales S24 7group|| id:ebi-a-GCST90016928	rs78609301	6	63236747	A	G	-0.0867065	0.0908	0.3008	0.046	0.0195709	0.0484998	7.093e-06	19.6283
family Bacteroidales S24 7group|| id:ebi-a-GCST90016928	rs941000	7	90714667	T	C	-0.0850266	-0.0248	0.6359	0.0437	0.0163382	0.5705	3.15559e-07	27.0833
family Bifidobacteriaceae|| id:ebi-a-GCST90016929	rs10831953	11	13098051	G	A	0.0537537	-0.0312	0.3004	0.0458	0.0123746	0.495	9.94741e-06	18.8692
family Bifidobacteriaceae|| id:ebi-a-GCST90016929	rs12446429	16	898055	T	C	0.0810099	-0.0357	0.1952	0.0544	0.019073	0.5121	8.52884e-06	18.0401
family Bifidobacteriaceae|| id:ebi-a-GCST90016929	rs13020688	2	192878532	G	A	0.0584045	0.0219	0.3064	0.0458	0.0122081	0.6321	1.57373e-06	22.8874
family Bifidobacteriaceae|| id:ebi-a-GCST90016929	rs182549	2	136616754	T	C	-0.11707	-0.0312	0.5976	0.0427	0.0126703	0.465	5.94155e-20	85.3724
family Bifidobacteriaceae|| id:ebi-a-GCST90016929	rs4957061	5	521096	T	C	0.0569873	0.0108	0.4246	0.0429	0.0116907	0.8019	1.1517e-06	23.7616
family Bifidobacteriaceae|| id:ebi-a-GCST90016929	rs540489	17	72897722	T	G	-0.0632518	0.0249	0.1761	0.0553	0.013817	0.6519	5.36809e-06	20.9565
family Bifidobacteriaceae|| id:ebi-a-GCST90016929	rs55888705	4	1517826	A	G	0.053673	-0.0475	0.2814	0.0467	0.0120586	0.3093	8.66204e-06	19.8115
family Bifidobacteriaceae|| id:ebi-a-GCST90016929	rs6899771	6	97406220	A	G	-0.0914312	0.1386	0.09996	0.0699	0.0202604	0.0475302	7.27998e-06	20.3654
family Bifidobacteriaceae|| id:ebi-a-GCST90016929	rs7174549	15	92463303	T	C	-0.0551726	0.0247	0.642	0.0437	0.0124655	0.5713	6.86784e-06	19.5897
family Bifidobacteriaceae|| id:ebi-a-GCST90016929	rs7322849	13	112859829	T	C	0.110676	0.1343	0.09171	0.0734	0.0200996	0.0672496	1.74032e-08	30.3202
family Bifidobacteriaceae|| id:ebi-a-GCST90016929	rs857444	6	14617591	C	T	0.0553965	-0.059	0.3684	0.0436	0.0120669	0.1761	3.8249e-06	21.0753
family Clostridiaceae1|| id:ebi-a-GCST90016931	rs10875374	1	101804809	T	C	0.0536759	0.0493	0.53	0.042	0.0119436	0.2403	8.09823e-06	20.1971
family Clostridiaceae1|| id:ebi-a-GCST90016931	rs12186080	3	132596627	G	A	0.0748236	-0.0355	0.1648	0.0567	0.016246	0.5313	5.33962e-06	21.2121
family Clostridiaceae1|| id:ebi-a-GCST90016931	rs12341505	9	136710881	G	A	0.0814503	0.0952	0.09369	0.072	0.0179338	0.1863	4.54485e-06	20.6272
family Clostridiaceae1|| id:ebi-a-GCST90016931	rs2795528	10	43270264	G	A	-0.180969	0.0568	0.05581	0.0917	0.0390911	0.536	3.80627e-06	21.4315
family Clostridiaceae1|| id:ebi-a-GCST90016931	rs2817172	1	3041519	C	T	0.0563367	0.0416	0.3953	0.0431	0.012392	0.3338	5.27024e-06	20.6681
family Clostridiaceae1|| id:ebi-a-GCST90016931	rs4723021	7	30934659	T	C	-0.106376	-0.0486	0.06794	0.0837	0.0241944	0.561399	7.42147e-06	19.3311
family Clostridiaceae1|| id:ebi-a-GCST90016931	rs550843	6	165722832	T	C	-0.0734787	-0.0007	0.2813	0.0469	0.0168383	0.988	7.0912e-06	19.0426
family Clostridiaceae1|| id:ebi-a-GCST90016931	rs56188186	16	87710690	A	G	0.0967773	0.1099	0.04851	0.0998	0.0217471	0.2707	8.24442e-06	19.8036
family Clostridiaceae1|| id:ebi-a-GCST90016931	rs62397761	6	48093014	A	G	0.0615805	-0.0004	0.3207	0.045	0.0136198	0.9922	9.07716e-06	20.443
family Clostridiaceae1|| id:ebi-a-GCST90016931	rs881532	22	47806774	G	A	0.0533035	0.0065	0.5046	0.042	0.0119011	0.8762	7.8966e-06	20.0603
family Clostridiales vadin BB60 group|| id:ebi-a-GCST90016932	rs10517600	4	155632958	G	T	-0.0626993	0.0034	0.3798	0.0433	0.0139364	0.9373	6.82763e-06	20.2406
family Clostridiales vadin BB60 group|| id:ebi-a-GCST90016932	rs10904722	10	6714424	C	T	-0.0672314	0.0292	0.2386	0.0494	0.0147123	0.554799	5.04836e-06	20.8825
family Clostridiales vadin BB60 group|| id:ebi-a-GCST90016932	rs118104867	8	123977538	C	T	0.214464	-0.154	0.06891	0.0824	0.0455098	0.0616198	3.43598e-06	22.2075
family Clostridiales vadin BB60 group|| id:ebi-a-GCST90016932	rs13409132	2	205616346	A	G	-0.165419	0.1449	0.03579	0.1151	0.0352154	0.208	4.3723e-06	22.0651
family Clostridiales vadin BB60 group|| id:ebi-a-GCST90016932	rs17121075	14	85856796	G	A	0.0769254	0.0688	0.2143	0.0513	0.0172234	0.1803	7.91425e-06	19.9481
family Clostridiales vadin BB60 group|| id:ebi-a-GCST90016932	rs2191834	2	229942951	T	G	-0.0746375	0.0189	0.7595	0.0494	0.0159136	0.7019	2.50196e-06	21.9977
family Clostridiales vadin BB60 group|| id:ebi-a-GCST90016932	rs28691777	17	58149405	C	T	0.137134	0.1245	0.04321	0.1032	0.0266996	0.2277	6.95697e-07	26.3804
family Clostridiales vadin BB60 group|| id:ebi-a-GCST90016932	rs34088226	5	4308946	A	G	-0.117807	0.101	0.05856	0.0908	0.026924	0.2661	7.66214e-06	19.1453
family Clostridiales vadin BB60 group|| id:ebi-a-GCST90016932	rs55682560	15	87392290	C	T	-0.131519	0.0391	0.0776	0.0783	0.0261319	0.6178	4.97038e-07	25.33
family Clostridiales vadin BB60 group|| id:ebi-a-GCST90016932	rs6588624	1	56849539	A	G	0.0662317	0.0157	0.4841	0.0421	0.0138147	0.7093	1.79287e-06	22.9852
family Clostridiales vadin BB60 group|| id:ebi-a-GCST90016932	rs66714985	8	3305122	A	C	0.116908	0.1438	0.1012	0.0697	0.0252447	0.0392202	4.85333e-06	21.4461
family Clostridiales vadin BB60 group|| id:ebi-a-GCST90016932	rs7226487	18	74373125	A	G	-0.0643682	-0.0677	0.4526	0.0421	0.0138701	0.1077	3.58286e-06	21.5369
family Clostridiales vadin BB60 group|| id:ebi-a-GCST90016932	rs7538034	1	71391694	T	G	-0.078598	0.0293	0.1635	0.0572	0.0165982	0.6081	2.36706e-06	22.4234
family Clostridiales vadin BB60 group|| id:ebi-a-GCST90016932	rs7725895	5	142244898	A	G	-0.116224	0.1129	0.1199	0.0645	0.0240367	0.0800295	3.94357e-06	23.3799
family Clostridiales vadin BB60 group|| id:ebi-a-GCST90016932	rs989682	3	15564453	A	G	0.070194	0.0486	0.2307	0.0496	0.0155364	0.3275	6.84715e-06	20.4126
family Coriobacteriaceae|| id:ebi-a-GCST90016933	rs11250875	10	1922731	T	C	0.06075	-0.0537	0.2136	0.0513	0.0130939	0.2949	4.82848e-06	21.5256
family Coriobacteriaceae|| id:ebi-a-GCST90016933	rs11656361	17	8121332	A	C	0.0773006	0.015	0.1819	0.0546	0.017553	0.7837	8.0201e-06	19.3938
family Coriobacteriaceae|| id:ebi-a-GCST90016933	rs12974142	19	52895166	G	A	0.0789796	-0.0205	0.0706	0.0822	0.0177205	0.8026	8.51236e-06	19.8645
family Coriobacteriaceae|| id:ebi-a-GCST90016933	rs13307134	7	105084680	T	C	-0.0565686	0.0402	0.8324	0.0564	0.0126265	0.4756	7.79938e-06	20.0717
family Coriobacteriaceae|| id:ebi-a-GCST90016933	rs1397793	5	90471451	A	G	0.0498855	-0.0167	0.6904	0.0464	0.0112446	0.7183	9.77372e-06	19.6816
family Coriobacteriaceae|| id:ebi-a-GCST90016933	rs1816223	12	11494021	G	A	0.0586265	-0.0424	0.7994	0.0524	0.0129006	0.4179	4.84117e-06	20.6523
family Coriobacteriaceae|| id:ebi-a-GCST90016933	rs240104	1	176571431	T	C	-0.0603429	0.0182	0.2852	0.0469	0.0126849	0.6975	1.51604e-06	22.6297
family Coriobacteriaceae|| id:ebi-a-GCST90016933	rs2442778	3	11654412	A	G	0.116408	-0.0319	0.9483	0.0942	0.0258545	0.7347	9.02693e-06	20.2718
family Coriobacteriaceae|| id:ebi-a-GCST90016933	rs3025411	9	136512906	A	G	0.0926543	-0.0457	0.1062	0.0687	0.0209468	0.5057	8.26913e-06	19.5657
family Coriobacteriaceae|| id:ebi-a-GCST90016933	rs34739816	17	37376685	G	T	0.0965017	-0.1119	0.05816	0.0908	0.0207666	0.2181	3.88356e-06	21.5943
family Coriobacteriaceae|| id:ebi-a-GCST90016933	rs67561917	20	62072077	A	G	-0.0714367	-0.0282	0.1829	0.0543	0.0154113	0.6034	5.39126e-06	21.4864
family Coriobacteriaceae|| id:ebi-a-GCST90016933	rs719099	10	65799217	A	G	0.0778402	0.0225	0.09846	0.0709	0.0155815	0.751	5.43313e-07	24.9568
family Coriobacteriaceae|| id:ebi-a-GCST90016933	rs8010111	14	39660509	A	G	0.103377	-0.0752	0.9188	0.0772	0.0229286	0.33	6.8962e-06	20.3279
family Defluviitaleaceae|| id:ebi-a-GCST90016934	rs112893842	9	8786663	T	C	0.110761	0.0128	0.09007	0.0742	0.0232545	0.8626	2.7503e-06	22.6861
family Defluviitaleaceae|| id:ebi-a-GCST90016934	rs1582238	1	118723685	C	T	-0.0801923	0.0112	0.641	0.0438	0.0167061	0.7985	1.692e-06	23.0417
family Defluviitaleaceae|| id:ebi-a-GCST90016934	rs17051335	4	122202910	C	T	-0.134314	0.0216	0.1019	0.0693	0.0292201	0.755299	4.58121e-06	21.129
family Defluviitaleaceae|| id:ebi-a-GCST90016934	rs1908593	18	59026148	T	C	0.070223	0.0044	0.5594	0.0427	0.0156601	0.9183	7.85905e-06	20.108
family Defluviitaleaceae|| id:ebi-a-GCST90016934	rs4344384	10	66407366	T	G	-0.0708803	0.0302	0.5038	0.0422	0.0156121	0.4739	5.86017e-06	20.6124
family Defluviitaleaceae|| id:ebi-a-GCST90016934	rs4677103	3	72207794	A	G	0.0977203	-0.0035	0.1816	0.0555	0.0197033	0.9498	9.42193e-07	24.5975
family Defluviitaleaceae|| id:ebi-a-GCST90016934	rs540220	9	93331308	C	T	0.123954	0.1049	0.9113	0.0736	0.0289814	0.1539	9.48135e-06	18.2929
family Defluviitaleaceae|| id:ebi-a-GCST90016934	rs55658617	21	41811003	T	C	0.177314	-0.053	0.03526	0.1158	0.0361844	0.647201	1.40608e-06	24.0128
family Defluviitaleaceae|| id:ebi-a-GCST90016934	rs72731813	4	147414743	C	T	-0.149751	-0.1847	0.04872	0.0984	0.0293415	0.0606094	2.75778e-07	26.048
family Defluviitaleaceae|| id:ebi-a-GCST90016934	rs9608282	22	24804081	T	G	0.139014	0.2061	0.03393	0.1156	0.0299429	0.0745298	4.60829e-06	21.5541
family Defluviitaleaceae|| id:ebi-a-GCST90016934	rs9725395	1	85205632	A	G	-0.138357	0.0147	0.1151	0.0664	0.0295185	0.8243	3.41374e-06	21.9692
family Desulfovibrionaceae|| id:ebi-a-GCST90016935	rs11599763	10	11855599	C	T	0.0555931	-0.0338	0.5919	0.0431	0.0117493	0.4326	2.49701e-06	22.3881
family Desulfovibrionaceae|| id:ebi-a-GCST90016935	rs17791387	9	81834426	A	G	-0.0729251	0.0652	0.09519	0.0714	0.0154381	0.3616	2.09677e-06	22.3134
family Desulfovibrionaceae|| id:ebi-a-GCST90016935	rs2838334	21	45064961	G	A	0.0571419	0.0135	0.3433	0.0442	0.012423	0.759401	3.82375e-06	21.1571
family Desulfovibrionaceae|| id:ebi-a-GCST90016935	rs3935584	2	233929283	C	T	-0.0525838	0.0712	0.5313	0.0423	0.0115757	0.0923889	6.78141e-06	20.6352
family Desulfovibrionaceae|| id:ebi-a-GCST90016935	rs4506934	17	2856662	C	T	-0.0943381	0.0117	0.1184	0.0657	0.020138	0.8587	3.16046e-06	21.9453
family Desulfovibrionaceae|| id:ebi-a-GCST90016935	rs6058181	20	33694801	C	T	0.0834742	-0.043	0.163	0.057	0.0166111	0.4501	2.69911e-07	25.2527
family Desulfovibrionaceae|| id:ebi-a-GCST90016935	rs72647048	8	57865378	T	C	-0.0770089	-0.0835	0.1124	0.0668	0.017089	0.2109	9.60882e-06	20.3071
family Desulfovibrionaceae|| id:ebi-a-GCST90016935	rs9928243	16	71541641	C	A	-0.0541732	0.0178	0.4705	0.0421	0.0117819	0.6724	4.48477e-06	21.1416
family Enterobacteriaceae|| id:ebi-a-GCST90016936	rs11026530	11	22379097	T	C	0.0822408	0.038	0.1495	0.0588	0.0186379	0.5181	9.42692e-06	19.4707
family Enterobacteriaceae|| id:ebi-a-GCST90016936	rs2374342	2	42133542	C	A	0.0582927	-0.0651	0.4158	0.0428	0.0126195	0.128	4.51617e-06	21.3375
family Enterobacteriaceae|| id:ebi-a-GCST90016936	rs35673018	16	54327745	G	A	0.0899642	0.0494	0.08959	0.0739	0.0202934	0.504001	7.63115e-06	19.653
family Enterobacteriaceae|| id:ebi-a-GCST90016936	rs504442	18	55145547	T	G	0.084159	0.0383	0.1049	0.0685	0.0189479	0.5759	5.17095e-06	19.7278
family Enterobacteriaceae|| id:ebi-a-GCST90016936	rs62210023	20	55340092	A	G	0.0606754	0.01	0.3449	0.0441	0.0130125	0.8212	3.13163e-06	21.7422
family Enterobacteriaceae|| id:ebi-a-GCST90016936	rs78143293	18	57672335	A	G	-0.0848521	-0.0271	0.1223	0.0642	0.0170415	0.673301	1.19564e-06	24.7919
family Enterobacteriaceae|| id:ebi-a-GCST90016936	rs79757635	13	110840418	C	A	0.0758597	-0.035	0.1367	0.0625	0.0171286	0.5752	9.31859e-06	19.6146
family Erysipelotrichaceae|| id:ebi-a-GCST90016937	rs1074800	5	3002546	G	A	-0.0492438	0.05	0.5809	0.0425	0.010887	0.24	6.14582e-06	20.4591
family Erysipelotrichaceae|| id:ebi-a-GCST90016937	rs10781552	10	133897233	C	T	-0.0552212	0.0365	0.281	0.0467	0.0116074	0.4339	2.33115e-06	22.633
family Erysipelotrichaceae|| id:ebi-a-GCST90016937	rs17530232	13	40385457	A	G	0.10305	0.049	0.05311	0.0944	0.0224648	0.6038	2.79126e-06	21.0422
family Erysipelotrichaceae|| id:ebi-a-GCST90016937	rs1884466	1	64139196	C	T	-0.0475363	0.0619	0.5193	0.0424	0.0106939	0.1441	9.52708e-06	19.7596
family Erysipelotrichaceae|| id:ebi-a-GCST90016937	rs2300774	3	195793712	A	G	-0.0524152	-0.0213	0.5608	0.0423	0.0106784	0.613999	8.95468e-07	24.0936
family Erysipelotrichaceae|| id:ebi-a-GCST90016937	rs290833	1	97457427	T	G	-0.0497374	0.0424	0.4932	0.0423	0.0111376	0.3165	8.02897e-06	19.9427
family Erysipelotrichaceae|| id:ebi-a-GCST90016937	rs35161940	17	70327224	T	C	-0.0806041	-0.0033	0.1066	0.0682	0.0167641	0.9618	1.8451e-06	23.1182
family Erysipelotrichaceae|| id:ebi-a-GCST90016937	rs4078432	14	48997206	T	C	0.0608929	0.026	0.8264	0.0558	0.0133764	0.6411	4.23107e-06	20.7231
family Erysipelotrichaceae|| id:ebi-a-GCST90016937	rs56970041	14	80357610	T	G	0.0724145	0.1804	0.06172	0.088	0.0164471	0.0403999	5.40344e-06	19.3853
family Erysipelotrichaceae|| id:ebi-a-GCST90016937	rs62504403	8	38803551	C	T	0.0681159	-0.044	0.1951	0.0532	0.0127883	0.4081	1.12264e-07	28.3708
family Erysipelotrichaceae|| id:ebi-a-GCST90016937	rs7234058	18	5830507	T	C	-0.0945759	-0.0761	0.09078	0.0728	0.0194091	0.2958	9.12347e-07	23.7438
family Erysipelotrichaceae|| id:ebi-a-GCST90016937	rs7826267	8	2954952	G	T	0.0839071	-0.0381	0.9307	0.0854	0.0199131	0.655901	9.28453e-06	17.755
family Erysipelotrichaceae|| id:ebi-a-GCST90016937	rs8003149	14	56156504	C	T	0.0538798	0.0194	0.3325	0.0446	0.0116888	0.6629	4.08479e-06	21.2477
family Family XI|| id:ebi-a-GCST90016938	rs10759623	9	115821485	C	T	-0.162115	-0.0181	0.2268	0.0502	0.032151	0.719	5.78309e-07	25.4248
family Family XI|| id:ebi-a-GCST90016938	rs11547158	7	148921732	A	G	-0.177599	0.0999	0.1349	0.0621	0.0372795	0.1075	2.70222e-06	22.6956
family Family XI|| id:ebi-a-GCST90016938	rs17379710	11	35334668	T	C	-0.116383	-0.0227	0.4091	0.0426	0.0252125	0.5944	3.97109e-06	21.3082
family Family XI|| id:ebi-a-GCST90016938	rs2155352	11	95357209	A	G	-0.150538	0.0102	0.2354	0.0497	0.0302319	0.8379	6.63437e-07	24.7948
family Family XI|| id:ebi-a-GCST90016938	rs2156611	18	43345864	T	C	-0.112486	0.013	0.5018	0.042	0.0251099	0.756599	9.42671e-06	20.0681
family Family XI|| id:ebi-a-GCST90016938	rs3733511	4	119955787	A	G	0.128253	-0.0185	0.2997	0.0461	0.0274718	0.6888	3.38556e-06	21.7952
family Family XI|| id:ebi-a-GCST90016938	rs488164	1	239995451	G	T	-0.117998	0.0081	0.6449	0.0441	0.025516	0.8546	4.79789e-06	21.3857
family Family XI|| id:ebi-a-GCST90016938	rs697771	16	54115200	A	G	-0.117677	-0.0424	0.4559	0.0423	0.0251491	0.3163	3.19374e-06	21.8947
family Family XIII|| id:ebi-a-GCST90016939	rs10404377	19	16174657	A	C	0.0503183	0.0641	0.5789	0.0433	0.011165	0.1389	6.99021e-06	20.3111
family Family XIII|| id:ebi-a-GCST90016939	rs118170811	10	102366896	A	G	0.151619	-0.0887	0.03094	0.1222	0.0317112	0.4681	1.80356e-06	22.8603
family Family XIII|| id:ebi-a-GCST90016939	rs482905	1	166557202	G	T	0.0596528	-0.12	0.2487	0.0484	0.012717	0.0132099	3.72349e-06	22.0035
family Family XIII|| id:ebi-a-GCST90016939	rs6501525	17	70218627	A	G	0.0561559	0.0359	0.3405	0.0445	0.0115587	0.4197	1.23726e-06	23.6033
family Family XIII|| id:ebi-a-GCST90016939	rs66753613	1	39212021	G	A	0.0651136	-0.0636	0.1832	0.0543	0.0144251	0.2422	8.08295e-06	20.3754
family Family XIII|| id:ebi-a-GCST90016939	rs6797051	3	88995218	C	T	-0.0805985	-0.1401	0.09497	0.0717	0.0171364	0.0509003	4.89283e-06	22.1215
family Family XIII|| id:ebi-a-GCST90016939	rs7514702	1	186914023	T	C	-0.0663236	-0.0085	0.1503	0.0587	0.0141626	0.8842	3.91643e-06	21.9306
family Lachnospiraceae|| id:ebi-a-GCST90016940	rs10402491	19	13425799	C	T	0.0661701	0.0137	0.1685	0.0564	0.014851	0.8082	7.58351e-06	19.8524
family Lachnospiraceae|| id:ebi-a-GCST90016940	rs11139361	9	72179847	C	T	-0.0494463	0.0261	0.6782	0.0449	0.0110503	0.5612	4.26265e-06	20.0226
family Lachnospiraceae|| id:ebi-a-GCST90016940	rs112040820	17	80469064	A	G	0.0549584	0.0412	0.2618	0.0481	0.0117086	0.3917	2.41835e-06	22.0322
family Lachnospiraceae|| id:ebi-a-GCST90016940	rs11841382	13	38004672	G	T	-0.0718128	0.0146	0.08344	0.0756	0.017462	0.8468	9.57767e-06	16.9128
family Lachnospiraceae|| id:ebi-a-GCST90016940	rs11979110	7	130436459	T	C	-0.0500924	0.0169	0.4638	0.0421	0.0105069	0.6889	1.81844e-06	22.7297
family Lachnospiraceae|| id:ebi-a-GCST90016940	rs1205443	20	36876868	A	G	0.0501415	0.0107	0.3521	0.0443	0.0112157	0.8099	7.28836e-06	19.9867
family Lachnospiraceae|| id:ebi-a-GCST90016940	rs12760724	1	214031969	A	C	-0.0484566	-0.0445	0.3285	0.0449	0.0107934	0.3209	7.26742e-06	20.1553
family Lachnospiraceae|| id:ebi-a-GCST90016940	rs13005175	2	232469722	G	A	-0.0993483	-0.1342	0.9556	0.1022	0.0218395	0.1891	8.37067e-06	20.6936
family Lachnospiraceae|| id:ebi-a-GCST90016940	rs2159863	4	10245354	A	G	-0.0585831	0.0301	0.1797	0.0546	0.0128742	0.581599	3.69556e-06	20.7064
family Lachnospiraceae|| id:ebi-a-GCST90016940	rs2910921	5	32348593	C	T	-0.160302	0.0154	0.9714	0.1265	0.035832	0.9031	8.41977e-06	20.0141
family Lachnospiraceae|| id:ebi-a-GCST90016940	rs3127230	10	103392503	C	T	-0.0503537	-0.0808	0.3041	0.046	0.0112201	0.0791097	6.20326e-06	20.1405
family Lachnospiraceae|| id:ebi-a-GCST90016940	rs35524804	9	100113683	T	C	-0.0607481	-0.0455	0.2139	0.0511	0.0125216	0.3738	2.44997e-06	23.5367
family Lachnospiraceae|| id:ebi-a-GCST90016940	rs7359994	19	29408858	C	T	0.0503142	0.0198	0.5978	0.0427	0.0112482	0.6438	5.35895e-06	20.0085
family Lachnospiraceae|| id:ebi-a-GCST90016940	rs79086868	9	133791605	T	C	0.0776723	-0.0026	0.1013	0.0702	0.0164472	0.9706	3.01426e-06	22.3022
family Lachnospiraceae|| id:ebi-a-GCST90016940	rs959845	4	186906801	T	C	0.0493666	-0.0028	0.5724	0.0433	0.0107801	0.949	5.16952e-06	20.9711
family Lachnospiraceae|| id:ebi-a-GCST90016940	rs9929145	16	76559184	G	A	-0.125721	0.1478	0.04974	0.0978	0.0245233	0.1308	2.83596e-07	26.282
family Lactobacillaceae|| id:ebi-a-GCST90016941	rs1530559	2	135755629	G	A	0.0772453	0.0375	0.4626	0.0424	0.0176921	0.376	9.6525e-06	19.0627
family Lactobacillaceae|| id:ebi-a-GCST90016941	rs16861661	1	18501459	G	A	-0.193287	0.0185	0.06626	0.0842	0.0379293	0.8262	2.70128e-07	25.969
family Lactobacillaceae|| id:ebi-a-GCST90016941	rs62314653	4	109896462	C	A	0.177082	0.0159	0.05911	0.0899	0.0392269	0.8593	6.59189e-06	20.3789
family Lactobacillaceae|| id:ebi-a-GCST90016941	rs74599091	1	179720669	A	G	0.191613	-0.0803	0.01864	0.1577	0.0425039	0.6105	7.6952e-06	20.3232
family Lactobacillaceae|| id:ebi-a-GCST90016941	rs768253	8	69010103	T	G	-0.0792344	-0.0716	0.4388	0.0422	0.0170604	0.0898794	3.60761e-06	21.5699
family Lactobacillaceae|| id:ebi-a-GCST90016941	rs77478751	3	173151665	A	G	-0.219178	-0.0565	0.1188	0.0657	0.0473566	0.3905	5.9595e-06	21.4207
family Lactobacillaceae|| id:ebi-a-GCST90016941	rs921925	19	6928017	A	C	0.0999419	-0.0593	0.2138	0.0515	0.0201687	0.2499	5.77192e-07	24.555
family Lactobacillaceae|| id:ebi-a-GCST90016941	rs9345899	6	67559323	A	G	-0.124042	0.0189	0.1052	0.0689	0.0278946	0.7838	9.44583e-06	19.7741
family Methanobacteriaceae|| id:ebi-a-GCST90016942	rs10202904	2	125440268	G	T	0.121754	-0.045	0.5913	0.0428	0.0235357	0.2932	3.01432e-07	26.7616
family Methanobacteriaceae|| id:ebi-a-GCST90016942	rs10424197	19	46439321	A	G	0.111274	0.0651	0.7424	0.0484	0.0247517	0.1792	9.27897e-06	20.2105
family Methanobacteriaceae|| id:ebi-a-GCST90016942	rs4257531	3	2086167	G	A	0.164498	0.0166	0.1057	0.069	0.0364959	0.8096	7.44338e-06	20.3158
family Methanobacteriaceae|| id:ebi-a-GCST90016942	rs6508769	19	28827760	C	T	-0.153519	-0.0753	0.8533	0.0595	0.0344519	0.2058	8.22527e-06	19.8563
family Methanobacteriaceae|| id:ebi-a-GCST90016942	rs6776814	3	15053083	T	C	-0.199566	-0.0876	0.02067	0.1488	0.0411825	0.555801	1.63061e-06	23.4827
family Methanobacteriaceae|| id:ebi-a-GCST90016942	rs73068003	7	10773932	G	T	-0.15814	-0.0088	0.09668	0.0714	0.0351803	0.9019	8.44578e-06	20.2062
family Methanobacteriaceae|| id:ebi-a-GCST90016942	rs73457410	13	41956181	A	G	0.21534	0.1099	0.06395	0.0866	0.0436695	0.2043	1.40854e-06	24.316
family Methanobacteriaceae|| id:ebi-a-GCST90016942	rs75208022	12	21338861	C	T	-0.227245	0.0446	0.09331	0.0726	0.048763	0.5392	5.92107e-06	21.7174
family Methanobacteriaceae|| id:ebi-a-GCST90016942	rs894996	4	104418307	C	A	0.216999	-0.0163	0.07021	0.0833	0.0449076	0.8449	1.87556e-06	23.3494
family Oxalobacteraceae|| id:ebi-a-GCST90016943	rs111966731	15	93941937	T	C	0.204031	0.0388	0.08614	0.0747	0.0445746	0.6033	4.56321e-06	20.9516
family Oxalobacteraceae|| id:ebi-a-GCST90016943	rs11246212	11	610277	C	T	-0.13607	-0.0956	0.8604	0.0609	0.0291797	0.1164	4.50837e-06	21.7452
family Oxalobacteraceae|| id:ebi-a-GCST90016943	rs12002250	9	19682558	A	C	0.196145	-0.0152	0.0425	0.1044	0.044523	0.8846	5.53197e-06	19.4082
family Oxalobacteraceae|| id:ebi-a-GCST90016943	rs1569853	6	38550301	T	C	-0.140043	0.0211	0.1215	0.064	0.0281704	0.7416	7.45178e-07	24.7136
family Oxalobacteraceae|| id:ebi-a-GCST90016943	rs17138946	16	5984558	G	T	-0.189444	-0.0417	0.06613	0.0846	0.0430248	0.6217	8.09003e-06	19.3876
family Oxalobacteraceae|| id:ebi-a-GCST90016943	rs36057338	4	189935314	G	T	0.181604	0.2074	0.0332	0.1182	0.0398742	0.0793104	6.25792e-06	20.7428
family Oxalobacteraceae|| id:ebi-a-GCST90016943	rs4428215	3	171947435	G	A	0.12561	0.0887	0.2532	0.0482	0.0230053	0.0658704	4.87933e-08	29.8121
family Oxalobacteraceae|| id:ebi-a-GCST90016943	rs561239	12	18793583	A	G	0.105525	-0.0236	0.2106	0.052	0.0236769	0.649999	7.19383e-06	19.8637
family Oxalobacteraceae|| id:ebi-a-GCST90016943	rs6000536	22	37421469	C	T	-0.118383	-0.0443	0.1692	0.0562	0.0241355	0.4299	7.3872e-07	24.0584
family Oxalobacteraceae|| id:ebi-a-GCST90016943	rs62435498	7	1794263	C	A	0.181521	0.0195	0.1026	0.0692	0.0400608	0.7784	7.4583e-06	20.5312
family Oxalobacteraceae|| id:ebi-a-GCST90016943	rs736744	9	87514407	T	C	-0.105642	0.0273	0.5689	0.0424	0.0200648	0.5202	1.49417e-07	27.7207
family Oxalobacteraceae|| id:ebi-a-GCST90016943	rs7993559	13	23443627	A	C	-0.0921059	-0.0087	0.5561	0.0427	0.0201114	0.8391	5.03733e-06	20.9744
family Oxalobacteraceae|| id:ebi-a-GCST90016943	rs80330081	4	67427392	A	C	-0.18756	-0.0255	0.1038	0.0687	0.0423688	0.7103	6.64003e-06	19.5969
family Oxalobacteraceae|| id:ebi-a-GCST90016943	rs934049	2	16056779	G	A	0.109751	0.013	0.2113	0.0516	0.0238636	0.8005	4.21143e-06	21.1517
family Pasteurellaceae|| id:ebi-a-GCST90016944	rs10965428	9	22718481	C	A	-0.119902	-0.046	0.05659	0.0909	0.0258219	0.6132	4.29151e-06	21.5614
family Pasteurellaceae|| id:ebi-a-GCST90016944	rs111582866	16	48742489	G	A	-0.113957	0.0807	0.08744	0.075	0.0256403	0.2815	7.06627e-06	19.7531
family Pasteurellaceae|| id:ebi-a-GCST90016944	rs12050685	15	73477482	A	G	-0.0670948	-0.0603	0.2803	0.0467	0.015239	0.1972	9.18523e-06	19.385
family Pasteurellaceae|| id:ebi-a-GCST90016944	rs16970009	17	32862601	A	G	0.187381	0.0929	0.02022	0.1477	0.0429572	0.5293	7.31526e-06	19.0274
family Pasteurellaceae|| id:ebi-a-GCST90016944	rs4822728	22	26891808	T	C	0.0685479	-0.0091	0.4824	0.042	0.0149032	0.8292	4.71846e-06	21.1558
family Pasteurellaceae|| id:ebi-a-GCST90016944	rs6972479	7	116918060	A	G	-0.0781862	0.1117	0.2061	0.0524	0.0175366	0.0331497	7.74819e-06	19.8779
family Pasteurellaceae|| id:ebi-a-GCST90016944	rs72756943	5	26531908	G	A	0.13988	-0.074	0.06609	0.086	0.0303029	0.3897	3.3522e-06	21.308
family Pasteurellaceae|| id:ebi-a-GCST90016944	rs73139353	3	97972214	A	C	-0.222573	-0.0066	0.08805	0.0754	0.0484634	0.9305	8.71325e-06	21.092
family Pasteurellaceae|| id:ebi-a-GCST90016944	rs76022354	10	94306385	C	T	0.24289	-0.034	0.04991	0.0973	0.0500406	0.726999	1.82856e-06	23.5599
family Pasteurellaceae|| id:ebi-a-GCST90016944	rs78909003	9	105650242	T	C	-0.241159	-0.1771	0.05524	0.0938	0.0498372	0.0589305	2.04894e-06	23.4153
family Pasteurellaceae|| id:ebi-a-GCST90016944	rs9382510	6	55448491	C	T	-0.0881865	-0.0193	0.2641	0.0476	0.0169965	0.6848	2.476e-07	26.9206
family Pasteurellaceae|| id:ebi-a-GCST90016944	rs9895850	17	64535013	T	C	-0.176406	-0.0354	0.04369	0.1031	0.041017	0.7311	9.0826e-06	18.4969
family Pasteurellaceae|| id:ebi-a-GCST90016944	rs9938097	16	84977389	C	T	0.0710386	0.0583	0.6107	0.0433	0.0158024	0.1787	8.22602e-06	20.2089
family Peptococcaceae|| id:ebi-a-GCST90016945	rs117452796	9	9423378	A	G	-0.257982	-0.186	0.03148	0.1225	0.0549569	0.1287	3.15297e-06	22.0361
family Peptococcaceae|| id:ebi-a-GCST90016945	rs12144792	1	27418225	C	T	0.064399	0.0306	0.3753	0.0433	0.0141246	0.4805	5.82237e-06	20.7877
family Peptococcaceae|| id:ebi-a-GCST90016945	rs12634826	3	182984048	T	G	-0.0739885	-0.0236	0.381	0.044	0.0150931	0.5915	1.01109e-06	24.031
family Peptococcaceae|| id:ebi-a-GCST90016945	rs12992764	2	188895743	T	G	0.0684213	-0.0291	0.4293	0.0427	0.0141137	0.4961	1.46157e-06	23.5018
family Peptococcaceae|| id:ebi-a-GCST90016945	rs150600492	10	129175962	A	C	0.135774	0.168	0.05781	0.0913	0.0289757	0.0656599	2.31308e-06	21.9566
family Peptococcaceae|| id:ebi-a-GCST90016945	rs35703006	8	28614217	G	T	0.0812655	0.0033	0.2448	0.0489	0.0164355	0.9469	4.94778e-07	24.4482
family Peptococcaceae|| id:ebi-a-GCST90016945	rs4990837	8	3580757	G	A	-0.0910387	0.0493	0.8037	0.0528	0.0185869	0.3503	1.74193e-06	23.9904
family Peptococcaceae|| id:ebi-a-GCST90016945	rs75430375	5	89252884	C	T	-0.147941	0.0691	0.04598	0.1018	0.0317498	0.497299	3.40847e-06	21.7118
family Peptococcaceae|| id:ebi-a-GCST90016945	rs75898026	13	113561082	A	G	-0.0821779	0.0787	0.2108	0.0521	0.0173541	0.131	2.02209e-06	22.4236
family Peptostreptococcaceae|| id:ebi-a-GCST90016946	rs10805326	4	14324623	A	G	-0.0566637	0.0044	0.7061	0.0461	0.012276	0.9237	4.03395e-06	21.3057
family Peptostreptococcaceae|| id:ebi-a-GCST90016946	rs117020988	7	46710977	C	T	0.182411	-0.0782	0.08021	0.0768	0.0372126	0.3088	1.02795e-06	24.0282
family Peptostreptococcaceae|| id:ebi-a-GCST90016946	rs12377846	9	16786784	C	A	-0.252	-0.2692	0.02862	0.1248	0.0511627	0.0309999	7.26256e-07	24.2602
family Peptostreptococcaceae|| id:ebi-a-GCST90016946	rs12986312	19	17414138	T	G	0.0571818	-0.0105	0.3002	0.0458	0.0125947	0.8179	5.76713e-06	20.6129
family Peptostreptococcaceae|| id:ebi-a-GCST90016946	rs1467258	17	38216487	G	A	0.072584	0.0254	0.1872	0.0542	0.0162321	0.6388	7.89805e-06	19.9955
family Peptostreptococcaceae|| id:ebi-a-GCST90016946	rs1520207	3	151781175	T	C	-0.0525658	0.0969	0.5018	0.0421	0.0112476	0.02123	3.16548e-06	21.8417
family Peptostreptococcaceae|| id:ebi-a-GCST90016946	rs4692811	4	171180190	C	T	0.0642075	-0.0599	0.3396	0.0443	0.0126913	0.1766	4.21124e-07	25.5952
family Peptostreptococcaceae|| id:ebi-a-GCST90016946	rs59865771	16	89246670	C	T	-0.0573764	-0.0361	0.3415	0.0443	0.0127192	0.4151	7.69024e-06	20.3492
family Peptostreptococcaceae|| id:ebi-a-GCST90016946	rs61841503	10	17019559	G	A	0.0919658	-0.0404	0.1292	0.0625	0.0161331	0.5182	9.80122e-09	32.495
family Peptostreptococcaceae|| id:ebi-a-GCST90016946	rs6721459	2	67852836	G	A	-0.0509823	-0.0138	0.4059	0.0428	0.0111975	0.7465	5.07762e-06	20.7299
family Peptostreptococcaceae|| id:ebi-a-GCST90016946	rs76982728	7	44312824	T	C	0.124203	0.0355	0.02152	0.1477	0.0266923	0.8099	3.24056e-06	21.6517
family Peptostreptococcaceae|| id:ebi-a-GCST90016946	rs77540684	10	14650535	T	G	0.106725	0.0158	0.09585	0.0713	0.0245638	0.8252	8.13711e-06	18.8774
family Peptostreptococcaceae|| id:ebi-a-GCST90016946	rs9573937	13	77351196	A	G	-0.0693637	-0.0293	0.1644	0.0566	0.0142907	0.604301	1.70589e-06	23.559
family Porphyromonadaceae|| id:ebi-a-GCST90016947	rs10762312	10	71571863	A	G	0.052368	-0.0557	0.6911	0.0454	0.0118814	0.2199	8.70362e-06	19.4266
family Porphyromonadaceae|| id:ebi-a-GCST90016947	rs10858364	9	138076081	G	T	0.055316	-0.0927	0.2516	0.0499	0.012085	0.0631801	4.31062e-06	20.9512
family Porphyromonadaceae|| id:ebi-a-GCST90016947	rs17065783	3	62035586	A	G	-0.059133	0.0789	0.1585	0.058	0.0122235	0.1734	1.79349e-06	23.4028
family Porphyromonadaceae|| id:ebi-a-GCST90016947	rs1980561	14	63386516	A	G	-0.0485289	-0.0635	0.4748	0.0421	0.0109284	0.1316	8.9454e-06	19.7191
family Porphyromonadaceae|| id:ebi-a-GCST90016947	rs35233670	17	63750903	T	C	-0.0473576	-0.005	0.5238	0.042	0.010602	0.9052	7.90988e-06	19.9528
family Porphyromonadaceae|| id:ebi-a-GCST90016947	rs35961441	1	240929774	A	C	0.0915257	-0.2331	0.03796	0.1115	0.0207306	0.03653	8.37394e-06	19.4923
family Porphyromonadaceae|| id:ebi-a-GCST90016947	rs6953849	7	69251692	A	G	0.0718149	0.0472	0.179	0.0547	0.0150724	0.3876	2.44478e-06	22.702
family Porphyromonadaceae|| id:ebi-a-GCST90016947	rs7330827	13	23531802	T	C	-0.103842	-0.0581	0.05919	0.0885	0.0237355	0.5114	8.04896e-06	19.1403
family Porphyromonadaceae|| id:ebi-a-GCST90016947	rs864093	4	149825977	A	C	-0.0527939	-0.0906	0.2124	0.0518	0.0117499	0.0804007	9.59798e-06	20.1883
family Prevotellaceae|| id:ebi-a-GCST90016948	rs12118202	1	210681370	T	C	-0.0751986	0.0191	0.1812	0.0544	0.0147265	0.725401	5.5423e-07	26.0748
family Prevotellaceae|| id:ebi-a-GCST90016948	rs13069367	3	71801830	A	C	-0.0539768	0.0446	0.4077	0.0427	0.0119687	0.2962	7.39486e-06	20.3386
family Prevotellaceae|| id:ebi-a-GCST90016948	rs148376875	3	170126707	T	G	0.084515	-0.0208	0.1532	0.0585	0.0179163	0.7219	2.08027e-06	22.2521
family Prevotellaceae|| id:ebi-a-GCST90016948	rs2206482	20	9771109	T	G	-0.0569105	-0.0045	0.3962	0.043	0.0117486	0.9175	1.30377e-06	23.4646
family Prevotellaceae|| id:ebi-a-GCST90016948	rs2278540	3	32408916	G	A	0.0554249	0.0946	0.3635	0.0437	0.0123265	0.0303403	8.43587e-06	20.2176
family Prevotellaceae|| id:ebi-a-GCST90016948	rs34660375	5	180283881	A	G	-0.0805894	-0.0887	0.1544	0.0596	0.0178291	0.1367	7.40321e-06	20.4313
family Prevotellaceae|| id:ebi-a-GCST90016948	rs3758087	8	23714609	C	T	-0.0564199	0.0779	0.723	0.0469	0.0124655	0.0967698	8.60578e-06	20.4854
family Prevotellaceae|| id:ebi-a-GCST90016948	rs3860225	1	111161677	A	G	0.083936	-0.0932	0.08992	0.0733	0.0167936	0.2035	5.4968e-07	24.9809
family Prevotellaceae|| id:ebi-a-GCST90016948	rs4493272	2	118910912	T	C	-0.0604992	0.0294	0.4763	0.0422	0.0118027	0.4859	3.02315e-07	26.2746
family Prevotellaceae|| id:ebi-a-GCST90016948	rs4685827	3	4864877	T	C	-0.0679529	0.0018	0.2421	0.0492	0.0145407	0.9709	2.77192e-06	21.8396
family Prevotellaceae|| id:ebi-a-GCST90016948	rs7252711	19	17460999	G	A	0.0740876	-0.0058	0.891	0.0675	0.0161926	0.9317	5.56583e-06	20.9343
family Prevotellaceae|| id:ebi-a-GCST90016948	rs7975087	12	21404832	C	A	-0.0601448	-0.1138	0.1761	0.0555	0.0135454	0.04028	7.59451e-06	19.7157
family Prevotellaceae|| id:ebi-a-GCST90016948	rs912860	14	33706908	A	G	0.229046	-0.074	0.9768	0.1405	0.0483124	0.5983	9.29929e-07	22.4765
family Prevotellaceae|| id:ebi-a-GCST90016948	rs9586501	13	105075823	G	A	0.0592681	0.0184	0.2625	0.0476	0.0127329	0.6997	2.58988e-06	21.6664
family Prevotellaceae|| id:ebi-a-GCST90016948	rs9958960	18	63018983	G	A	-0.0914807	-0.0878	0.1545	0.0581	0.0173611	0.1308	1.06324e-07	27.7654
family Rhodospirillaceae|| id:ebi-a-GCST90016949	rs1035406	5	119372737	G	A	-0.11354	0.0815	0.1164	0.0655	0.0250863	0.2135	5.84454e-06	20.4845
family Rhodospirillaceae|| id:ebi-a-GCST90016949	rs11591293	10	113419797	G	T	0.0743184	0.0399	0.4243	0.0425	0.0158724	0.3478	2.67147e-06	21.9234
family Rhodospirillaceae|| id:ebi-a-GCST90016949	rs13336560	16	88554243	C	T	-0.0701719	0.0018	0.5436	0.0431	0.0158061	0.967	9.17339e-06	19.7096
family Rhodospirillaceae|| id:ebi-a-GCST90016949	rs1549633	5	27945645	A	C	0.0999312	0.048	0.116	0.0658	0.0218634	0.4656	4.70392e-06	20.8914
family Rhodospirillaceae|| id:ebi-a-GCST90016949	rs1923415	6	89268715	A	G	-0.0999238	-0.107	0.08848	0.0742	0.0227326	0.1495	9.63696e-06	19.3214
family Rhodospirillaceae|| id:ebi-a-GCST90016949	rs3754624	2	225633812	C	T	0.0971389	0.0066	0.1763	0.0552	0.0200064	0.9044	1.71479e-06	23.5748
family Rhodospirillaceae|| id:ebi-a-GCST90016949	rs4278423	10	2670553	T	C	0.107529	-0.0002	0.06247	0.0879	0.0235725	0.9982	3.12018e-06	20.8085
family Rhodospirillaceae|| id:ebi-a-GCST90016949	rs55876211	3	84471266	C	T	-0.0911851	0.0304	0.2535	0.048	0.0196395	0.5266	2.86682e-06	21.5569
family Rhodospirillaceae|| id:ebi-a-GCST90016949	rs61933850	12	73139398	G	A	0.164808	0.0041	0.1381	0.062	0.0360647	0.9475	7.22587e-06	20.883
family Rhodospirillaceae|| id:ebi-a-GCST90016949	rs6679026	1	78619512	T	C	0.111984	0.1217	0.1006	0.0699	0.0251088	0.0815793	9.94672e-06	19.8912
family Rhodospirillaceae|| id:ebi-a-GCST90016949	rs7001029	8	131958403	C	T	0.117366	0.0983	0.09278	0.0726	0.0261324	0.176	5.34749e-06	20.1709
family Rhodospirillaceae|| id:ebi-a-GCST90016949	rs72714493	1	92206218	A	G	0.0816858	-0.0575	0.1531	0.0586	0.0180791	0.3269	7.3492e-06	20.4145
family Rhodospirillaceae|| id:ebi-a-GCST90016949	rs74354280	4	134192918	C	T	-0.0911896	-0.0355	0.2781	0.0468	0.0204907	0.4475	6.67298e-06	19.8051
family Rhodospirillaceae|| id:ebi-a-GCST90016949	rs76784716	2	169033340	A	G	0.136049	-0.0594	0.1132	0.066	0.0285767	0.3674	1.48988e-06	22.6656
family Rhodospirillaceae|| id:ebi-a-GCST90016949	rs9813022	3	13726736	A	G	-0.0842444	-0.0065	0.3751	0.0434	0.0163583	0.8816	2.53122e-07	26.522
family Rikenellaceae|| id:ebi-a-GCST90016950	rs10217435	9	86052655	C	T	-0.0883756	0.0086	0.1392	0.0602	0.0197506	0.8865	6.50759e-06	20.0218
family Rikenellaceae|| id:ebi-a-GCST90016950	rs10832801	11	17589129	A	C	-0.0534763	-0.0224	0.2841	0.0471	0.0122666	0.634	7.50412e-06	19.0053
family Rikenellaceae|| id:ebi-a-GCST90016950	rs1939881	11	95304834	G	A	-0.105589	0.1676	0.05869	0.0892	0.0206213	0.0602199	5.64378e-07	26.2183
family Rikenellaceae|| id:ebi-a-GCST90016950	rs2447496	8	99188924	A	G	0.0549203	-0.0312	0.7323	0.0477	0.0121904	0.5125	6.08611e-06	20.2969
family Rikenellaceae|| id:ebi-a-GCST90016950	rs2833282	21	32496710	G	A	0.0711137	0.1232	0.1521	0.0586	0.0156966	0.0355198	4.31102e-06	20.5256
family Rikenellaceae|| id:ebi-a-GCST90016950	rs36021379	21	28515912	A	G	-0.0656005	0.0361	0.1588	0.0578	0.0144903	0.5324	7.19515e-06	20.4955
family Rikenellaceae|| id:ebi-a-GCST90016950	rs4264350	15	71658642	T	C	-0.0526393	0.0129	0.4592	0.0421	0.0108555	0.7601	1.34831e-06	23.5137
family Rikenellaceae|| id:ebi-a-GCST90016950	rs59663348	18	4069710	G	A	0.0570915	0.0519	0.2467	0.0488	0.0125048	0.2878	6.12238e-06	20.8444
family Rikenellaceae|| id:ebi-a-GCST90016950	rs62532512	9	14158854	A	C	0.0504257	-0.0264	0.5684	0.0425	0.0107399	0.5348	2.76427e-06	22.0447
family Rikenellaceae|| id:ebi-a-GCST90016950	rs6744030	2	174257127	C	T	0.0696747	0.0526	0.2139	0.0513	0.0157103	0.3052	9.31515e-06	19.669
family Rikenellaceae|| id:ebi-a-GCST90016950	rs6837275	4	187842232	A	G	0.0570355	0.0705	0.3014	0.0461	0.011887	0.1264	1.447e-06	23.0222
family Rikenellaceae|| id:ebi-a-GCST90016950	rs74474130	14	90270821	T	G	0.137747	0.065	0.03584	0.1144	0.0295688	0.5701	3.61377e-06	21.7019
family Rikenellaceae|| id:ebi-a-GCST90016950	rs77885767	14	21548634	C	T	-0.156209	-0.0168	0.04613	0.1004	0.0336482	0.8671	2.84695e-06	21.552
family Rikenellaceae|| id:ebi-a-GCST90016950	rs9389714	6	100244667	C	T	-0.0636841	0.0533	0.08844	0.0749	0.0143416	0.4772	8.79063e-06	19.7182
family Rikenellaceae|| id:ebi-a-GCST90016950	rs9578457	13	22867356	G	A	-0.141478	-0.1726	0.0482	0.0976	0.0315848	0.0770602	3.99448e-06	20.0642
family Rikenellaceae|| id:ebi-a-GCST90016950	rs9603208	13	38044689	G	T	0.0821173	0.0564	0.1006	0.0694	0.0159596	0.4163	1.91801e-07	26.4744
family Ruminococcaceae|| id:ebi-a-GCST90016951	rs10093275	8	69732887	T	C	-0.0534595	-0.0282	0.6689	0.0446	0.011677	0.5266	5.35229e-06	20.9598
family Ruminococcaceae|| id:ebi-a-GCST90016951	rs10166469	2	29829167	C	T	0.053336	0.0347	0.7464	0.0482	0.0120209	0.4722	8.52158e-06	19.6864
family Ruminococcaceae|| id:ebi-a-GCST90016951	rs1612733	1	107661606	T	C	0.108708	-0.1227	0.05472	0.0939	0.0238006	0.1911	4.22435e-06	20.8616
family Ruminococcaceae|| id:ebi-a-GCST90016951	rs17376049	1	61425267	T	C	0.0848534	-0.0735	0.1091	0.0675	0.0172114	0.2763	7.29625e-07	24.3056
family Ruminococcaceae|| id:ebi-a-GCST90016951	rs2113833	2	218216801	C	T	-0.169146	-0.0644	0.9668	0.1173	0.0355009	0.5831	1.14464e-06	22.701
family Ruminococcaceae|| id:ebi-a-GCST90016951	rs3009418	1	147744468	A	C	-0.0927607	0.0235	0.95236	0.1002	0.0210123	0.8147	8.6902e-06	19.4886
family Ruminococcaceae|| id:ebi-a-GCST90016951	rs55793120	12	47384118	T	C	0.13822	-0.1348	0.06151	0.0888	0.0266152	0.129	1.44338e-07	26.9701
family Ruminococcaceae|| id:ebi-a-GCST90016951	rs56199908	9	2801371	T	C	-0.199327	-0.0383	0.05211	0.0964	0.0410444	0.691	1.66414e-06	23.5844
family Ruminococcaceae|| id:ebi-a-GCST90016951	rs76724913	1	24473669	T	G	0.0901053	-0.0969	0.09744	0.0713	0.0203104	0.1743	9.60484e-06	19.6818
family Streptococcaceae|| id:ebi-a-GCST90016952	rs10028567	4	53657577	C	T	-0.0934027	-0.065	0.1204	0.0642	0.0190343	0.3109	3.72495e-06	24.0794
family Streptococcaceae|| id:ebi-a-GCST90016952	rs11110281	12	100584014	T	C	-0.130554	-0.0182	0.04842	0.0991	0.0225943	0.854	1.40136e-08	33.3874
family Streptococcaceae|| id:ebi-a-GCST90016952	rs16950051	12	120729505	A	G	0.107008	-0.0384	0.06551	0.0854	0.0236973	0.6534	5.33814e-06	20.3908
family Streptococcaceae|| id:ebi-a-GCST90016952	rs2370083	14	97526750	G	T	-0.0842751	0.1438	0.06426	0.0855	0.0184509	0.0925806	4.25667e-06	20.8624
family Streptococcaceae|| id:ebi-a-GCST90016952	rs2952251	8	10143164	G	A	0.0639298	0.0913	0.771	0.0545	0.0126525	0.0940611	3.72237e-07	25.5302
family Streptococcaceae|| id:ebi-a-GCST90016952	rs35344081	16	991253	G	A	0.0609349	0.0507	0.2624	0.0477	0.0129703	0.2872	2.63846e-06	22.0715
family Streptococcaceae|| id:ebi-a-GCST90016952	rs57646748	4	37452858	G	A	-0.088021	-0.0586	0.03857	0.1099	0.019876	0.5935	7.88352e-06	19.6117
family Streptococcaceae|| id:ebi-a-GCST90016952	rs6806351	3	132058723	T	C	-0.0619209	0.0757	0.2192	0.0507	0.0135744	0.1359	6.93793e-06	20.8081
family Streptococcaceae|| id:ebi-a-GCST90016952	rs77968078	1	240441766	G	A	-0.0993013	0.0577	0.06081	0.0887	0.0224788	0.5152	7.93341e-06	19.5148
family Streptococcaceae|| id:ebi-a-GCST90016952	rs7916711	10	28588269	A	G	0.0959639	0.0493	0.1379	0.0607	0.021545	0.4168	6.32732e-06	19.8391
family Streptococcaceae|| id:ebi-a-GCST90016952	rs957755	7	46778653	T	G	-0.0642449	0.1141	0.1396	0.0605	0.0142702	0.0596101	7.41515e-06	20.2683
family Veillonellaceae|| id:ebi-a-GCST90016956	rs111810795	14	102897930	C	T	-0.0867108	-0.1244	0.09805	0.0709	0.0180573	0.0792994	1.72926e-06	23.059
family Veillonellaceae|| id:ebi-a-GCST90016956	rs114889439	13	61597625	A	G	-0.253809	0.1708	0.03444	0.1181	0.0539169	0.1483	6.19028e-06	22.1597
family Veillonellaceae|| id:ebi-a-GCST90016956	rs11700976	21	35576123	C	A	0.0503337	-0.0031	0.4929	0.0421	0.0113763	0.9404	9.2538e-06	19.5756
family Veillonellaceae|| id:ebi-a-GCST90016956	rs12186441	5	132646303	G	A	0.208096	0.0798	0.04216	0.1054	0.0453999	0.4489	4.52856e-06	21.0096
family Veillonellaceae|| id:ebi-a-GCST90016956	rs12668619	7	21637810	A	G	0.055301	0.0189	0.3293	0.0448	0.0117654	0.672201	2.57365e-06	22.0929
family Veillonellaceae|| id:ebi-a-GCST90016956	rs12741784	1	50088819	C	T	-0.0621452	0.0174	0.2583	0.0483	0.0119266	0.7181	1.28493e-07	27.1508
family Veillonellaceae|| id:ebi-a-GCST90016956	rs1442060	4	46366067	A	G	0.0514024	0.0134	0.4593	0.0426	0.0112125	0.753701	4.50671e-06	21.0166
family Veillonellaceae|| id:ebi-a-GCST90016956	rs1693340	18	30208691	T	C	0.0818934	-0.0329	0.0724	0.0819	0.018245	0.688201	9.25273e-06	20.147
family Veillonellaceae|| id:ebi-a-GCST90016956	rs2175069	4	23317124	G	A	0.0526752	-0.0069	0.6276	0.0435	0.0114886	0.8746	4.63554e-06	21.0222
family Veillonellaceae|| id:ebi-a-GCST90016956	rs2561116	5	38348199	T	G	-0.083617	-0.1439	0.05838	0.0897	0.0187159	0.1084	7.88515e-06	19.9603
family Veillonellaceae|| id:ebi-a-GCST90016956	rs2585520	13	78785141	G	T	-0.0904972	0.0576	0.03842	0.1103	0.0200428	0.6012	5.26926e-06	20.387
family Veillonellaceae|| id:ebi-a-GCST90016956	rs4263802	8	138319508	A	G	-0.050942	-0.0674	0.6705	0.0447	0.0114921	0.1317	7.45006e-06	19.6496
family Veillonellaceae|| id:ebi-a-GCST90016956	rs4461038	15	78546996	G	A	0.0554965	-0.0443	0.7098	0.0462	0.0119467	0.3381	3.73474e-06	21.5792
family Veillonellaceae|| id:ebi-a-GCST90016956	rs4797169	18	462180	T	C	0.0587799	-0.0398	0.2374	0.0498	0.0128297	0.4243	4.49345e-06	20.9906
family Veillonellaceae|| id:ebi-a-GCST90016956	rs61264131	6	139188534	A	C	0.202367	-0.0334	0.0963	0.0714	0.0464388	0.64	6.74544e-06	18.9897
family Veillonellaceae|| id:ebi-a-GCST90016956	rs6692542	1	244391618	G	A	-0.0534397	0.0515	0.6348	0.0443	0.0118254	0.2444	8.67981e-06	20.4219
family Veillonellaceae|| id:ebi-a-GCST90016956	rs6909981	6	75534152	C	T	-0.0638696	-0.016	0.1223	0.0651	0.0141765	0.8054	5.47621e-06	20.2979
family Veillonellaceae|| id:ebi-a-GCST90016956	rs79535861	13	38326692	A	C	0.100666	0.1013	0.09143	0.0725	0.0207016	0.162	1.57688e-06	23.646
family Veillonellaceae|| id:ebi-a-GCST90016956	rs9345168	6	92380922	A	C	-0.0509102	-0.0154	0.558	0.0422	0.0113253	0.715	8.48887e-06	20.2074
family Verrucomicrobiaceae|| id:ebi-a-GCST90016957	rs111862613	12	130309670	T	C	0.0907065	0.0185	0.1775	0.056	0.0196746	0.741199	3.7313e-06	21.2552
family Verrucomicrobiaceae|| id:ebi-a-GCST90016957	rs117107102	18	49473635	A	G	0.204683	0.0715	0.04753	0.0991	0.0431572	0.4706	2.91823e-06	22.4935
family Verrucomicrobiaceae|| id:ebi-a-GCST90016957	rs11729256	4	95027272	T	C	0.0749798	-0.0347	0.1696	0.056	0.0150177	0.5352	6.73085e-07	24.9277
family Verrucomicrobiaceae|| id:ebi-a-GCST90016957	rs12908520	15	97570657	G	A	0.0619104	-0.0101	0.4272	0.0424	0.0130946	0.812	2.15139e-06	22.3534
family Verrucomicrobiaceae|| id:ebi-a-GCST90016957	rs2602429	16	81063149	T	C	-0.0745516	-0.0248	0.7391	0.0478	0.0156195	0.6033	2.69942e-06	22.7814
family Verrucomicrobiaceae|| id:ebi-a-GCST90016957	rs4242783	10	5064327	A	G	-0.0687992	0.0165	0.7177	0.0467	0.0147694	0.724499	2.75442e-06	21.6991
family Verrucomicrobiaceae|| id:ebi-a-GCST90016957	rs4936098	11	130280667	G	A	-0.0648691	0.0441	0.6511	0.0441	0.0135928	0.3169	1.1293e-06	22.775
family Verrucomicrobiaceae|| id:ebi-a-GCST90016957	rs61779207	1	41074472	G	A	-0.0758811	0.0233	0.2234	0.0502	0.0167762	0.6425	6.63025e-06	20.4588
family Verrucomicrobiaceae|| id:ebi-a-GCST90016957	rs74542928	4	100544188	T	C	0.112124	-0.0209	0.04796	0.0991	0.0236422	0.8327	1.64611e-06	22.4917
family Verrucomicrobiaceae|| id:ebi-a-GCST90016957	rs9349825	6	56341481	A	G	-0.0704354	-0.0131	0.1899	0.0539	0.0147128	0.8077	2.51287e-06	22.9188
family Verrucomicrobiaceae|| id:ebi-a-GCST90016957	rs941682	20	31867840	G	A	-0.0631526	0.0334	0.2735	0.0472	0.0143767	0.4797	9.5812e-06	19.2959
family Victivallaceae|| id:ebi-a-GCST90016958	rs11671100	19	711637	A	C	-0.160034	-0.0853	0.2055	0.0525	0.0349472	0.1045	4.08037e-06	20.9701
family Victivallaceae|| id:ebi-a-GCST90016958	rs11764871	7	146808977	G	T	0.127099	0.0633	0.3042	0.0456	0.025656	0.1652	7.4929e-07	24.5418
family Victivallaceae|| id:ebi-a-GCST90016958	rs2944282	7	57589803	T	C	-0.124197	0.0524	0.2798	0.0467	0.0257026	0.2619	1.56603e-06	23.349
family Victivallaceae|| id:ebi-a-GCST90016958	rs34962571	12	131103256	A	C	-0.186945	0.1246	0.101	0.0701	0.0418412	0.0755492	6.24827e-06	19.9627
family Victivallaceae|| id:ebi-a-GCST90016958	rs4396289	11	9316730	C	T	-0.152918	0.0193	0.1288	0.0632	0.0288525	0.7596	1.53784e-07	28.0899
family Victivallaceae|| id:ebi-a-GCST90016958	rs61702987	2	31211657	T	C	0.145501	0.061	0.1088	0.068	0.0300007	0.3691	3.07921e-06	23.5217
family Victivallaceae|| id:ebi-a-GCST90016958	rs62570196	9	111086170	C	T	-0.246101	0.0543	0.04205	0.1064	0.0483077	0.609901	2.69855e-07	25.9534
family Victivallaceae|| id:ebi-a-GCST90016958	rs6545794	2	60484909	A	G	-0.197786	-0.1363	0.1199	0.0646	0.0410495	0.03498	5.97008e-07	23.2154
family Victivallaceae|| id:ebi-a-GCST90016958	rs67832247	2	2649472	C	T	-0.123489	-0.0527	0.3376	0.0453	0.0266695	0.2445	3.23802e-06	21.4401
family Victivallaceae|| id:ebi-a-GCST90016958	rs7077363	10	95286954	G	A	0.148942	0.0411	0.1624	0.0569	0.0318366	0.4704	2.83374e-06	21.8867
family Victivallaceae|| id:ebi-a-GCST90016958	rs7314815	12	102525047	G	A	0.101088	-0.0276	0.5515	0.0424	0.0225594	0.5153	6.40088e-06	20.0791
family Victivallaceae|| id:ebi-a-GCST90016958	rs7627405	3	9968555	C	T	-0.134158	0.0007	0.2021	0.0534	0.0301427	0.9896	8.19426e-06	19.8093
genus Actinomycesgenus Actinomyces|| id:ebi-a-GCST90016959	rs2715439	15	99492313	T	C	-0.0746684	-0.0407	0.5286	0.042	0.0164822	0.3324	6.27e-06	20.5231
genus Actinomycesgenus Actinomyces|| id:ebi-a-GCST90016959	rs34583783	6	67207371	G	T	0.126596	-0.0422	0.06041	0.0885	0.0268461	0.6338	4.49e-06	22.2371
genus Actinomycesgenus Actinomyces|| id:ebi-a-GCST90016959	rs35011108	6	133007480	A	G	0.232634	-0.0311	0.06707	0.0845	0.0512044	0.713099	6.34e-06	20.6411
genus Actinomycesgenus Actinomyces|| id:ebi-a-GCST90016959	rs4073240	6	169224781	G	A	0.0749687	-0.0252	0.3806	0.0432	0.0167368	0.560701	7.94e-06	20.0639
genus Actinomycesgenus Actinomyces|| id:ebi-a-GCST90016959	rs4146653	10	4782841	G	A	0.0985224	0.1299	0.142	0.0607	0.0214182	0.0324004	4.5e-06	21.1594
genus Actinomycesgenus Actinomyces|| id:ebi-a-GCST90016959	rs71315246	3	101352439	A	G	-0.0969809	-0.023	0.1362	0.0611	0.021925	0.7063	9.83e-06	19.5656
genus Actinomycesgenus Actinomyces|| id:ebi-a-GCST90016959	rs7915461	10	127532121	C	T	-0.18776	0.02	0.9314	0.0827	0.0401636	0.8087	5.92e-06	21.8545
genus Adlercreutziagenus Adlercreutzia|| id:ebi-a-GCST90016960	rs11604400	11	98386085	C	T	-0.102524	0.1149	0.105	0.0684	0.0234834	0.0928603	9.74e-06	19.0603
genus Adlercreutziagenus Adlercreutzia|| id:ebi-a-GCST90016960	rs13231526	7	48844151	C	A	0.143237	0.0285	0.07962	0.0777	0.0311654	0.713801	4.81e-06	21.1235
genus Adlercreutziagenus Adlercreutzia|| id:ebi-a-GCST90016960	rs2717140	18	75009770	C	T	-0.119225	0.0622	0.09854	0.0699	0.0251081	0.3736	2.05e-06	22.5479
genus Adlercreutziagenus Adlercreutzia|| id:ebi-a-GCST90016960	rs55719207	3	105355971	G	A	-0.0699243	-0.0126	0.4023	0.0431	0.0158036	0.769501	9.61e-06	19.5769
genus Adlercreutziagenus Adlercreutzia|| id:ebi-a-GCST90016960	rs6664405	1	69444163	T	C	-0.0953084	-0.0282	0.1454	0.0605	0.0210752	0.6414	5.23e-06	20.4512
genus Adlercreutziagenus Adlercreutzia|| id:ebi-a-GCST90016960	rs7680684	4	171281359	T	C	0.083381	-0.0026	0.6578	0.0441	0.0168901	0.9524	9.77e-07	24.3708
genus Adlercreutziagenus Adlercreutzia|| id:ebi-a-GCST90016960	rs9490822	6	123909083	C	T	-0.0734512	-0.0145	0.4504	0.0422	0.0155789	0.730801	2.54e-06	22.2292
genus Adlercreutziagenus Adlercreutzia|| id:ebi-a-GCST90016960	rs9915817	17	48864179	C	T	-0.0749219	-0.0013	0.7077	0.0462	0.016833	0.9767	8.22e-06	19.8105
genus Akkermansiagenus Akkermansia|| id:ebi-a-GCST90016961	rs111862613	12	130309670	T	C	0.0911199	0.0185	0.1775	0.056	0.0196748	0.741199	3.39e-06	21.4489
genus Akkermansiagenus Akkermansia|| id:ebi-a-GCST90016961	rs117107102	18	49473635	A	G	0.204406	0.0715	0.04753	0.0991	0.0431629	0.4706	3.01e-06	22.4267
genus Akkermansiagenus Akkermansia|| id:ebi-a-GCST90016961	rs11729256	4	95027272	T	C	0.0750473	-0.0347	0.1696	0.056	0.0150184	0.5352	6.58e-07	24.9702
genus Akkermansiagenus Akkermansia|| id:ebi-a-GCST90016961	rs12908520	15	97570657	G	A	0.061772	-0.0101	0.4272	0.0424	0.0130954	0.812	2.26e-06	22.2508
genus Akkermansiagenus Akkermansia|| id:ebi-a-GCST90016961	rs2602429	16	81063149	T	C	-0.0745352	-0.0248	0.7391	0.0478	0.0156201	0.6033	2.72e-06	22.7696
genus Akkermansiagenus Akkermansia|| id:ebi-a-GCST90016961	rs4242783	10	5064327	A	G	-0.0685454	0.0165	0.7177	0.0467	0.0147701	0.724499	3e-06	21.5372
genus Akkermansiagenus Akkermansia|| id:ebi-a-GCST90016961	rs4936098	11	130280667	G	A	-0.0649225	0.0441	0.6511	0.0441	0.0135934	0.3169	1.1e-06	22.8105
genus Akkermansiagenus Akkermansia|| id:ebi-a-GCST90016961	rs61779207	1	41074472	G	A	-0.0760539	0.0233	0.2234	0.0502	0.0167769	0.6425	6.32e-06	20.5504
genus Akkermansiagenus Akkermansia|| id:ebi-a-GCST90016961	rs74542928	4	100544188	T	C	0.112623	-0.0209	0.04796	0.0991	0.0236434	0.8327	1.48e-06	22.69
genus Akkermansiagenus Akkermansia|| id:ebi-a-GCST90016961	rs9349825	6	56341481	A	G	-0.0703407	-0.0131	0.1899	0.0539	0.0147133	0.8077	2.6e-06	22.8556
genus Akkermansiagenus Akkermansia|| id:ebi-a-GCST90016961	rs941682	20	31867840	G	A	-0.0632957	0.0334	0.2735	0.0472	0.0143777	0.4797	9.17e-06	19.3807
genus Alistipesgenus Alistipes|| id:ebi-a-GCST90016962	rs1107244	13	38057357	G	A	0.0758558	0.0077	0.07842	0.0778	0.0171182	0.9209	3.59e-06	19.6364
genus Alistipesgenus Alistipes|| id:ebi-a-GCST90016962	rs11769002	7	62443498	G	A	-0.0528793	-0.026	0.415	0.0427	0.0109389	0.5431	1.45e-06	23.3681
genus Alistipesgenus Alistipes|| id:ebi-a-GCST90016962	rs11958296	5	177755179	A	G	-0.0981222	0.1908	0.04481	0.103	0.0218272	0.064	9.3e-06	20.2087
genus Alistipesgenus Alistipes|| id:ebi-a-GCST90016962	rs12990744	2	178000949	C	T	-0.0776618	-0.0003	0.1037	0.0701	0.0172986	0.9969	8.21e-06	20.1555
genus Alistipesgenus Alistipes|| id:ebi-a-GCST90016962	rs1689282	9	14080129	A	C	-0.0520061	-0.0129	0.3225	0.0449	0.0113942	0.774399	5.28e-06	20.8325
genus Alistipesgenus Alistipes|| id:ebi-a-GCST90016962	rs2290844	10	127787142	C	T	0.0813969	-0.1158	0.1125	0.066	0.0191632	0.0793396	9.1e-06	18.0418
genus Alistipesgenus Alistipes|| id:ebi-a-GCST90016962	rs2450745	8	144428720	A	C	-0.080524	0.0776	0.06892	0.083	0.0184702	0.3503	7.12e-06	19.0067
genus Alistipesgenus Alistipes|| id:ebi-a-GCST90016962	rs2875322	11	130887552	C	T	0.0580945	0.0315	0.8298	0.056	0.0131432	0.5737	8.78e-06	19.5374
genus Alistipesgenus Alistipes|| id:ebi-a-GCST90016962	rs34417064	17	52776479	A	G	-0.048202	-0.066	0.4501	0.0422	0.0106868	0.1175	7.01e-06	20.3439
genus Alistipesgenus Alistipes|| id:ebi-a-GCST90016962	rs4810359	20	41191335	A	G	-0.0652428	0.0313	0.1234	0.0637	0.0146155	0.623199	7.5e-06	19.9268
genus Alistipesgenus Alistipes|| id:ebi-a-GCST90016962	rs7129639	11	17511427	A	C	0.0524955	0.0659	0.666	0.0448	0.0109584	0.1415	1.78e-06	22.9483
genus Alistipesgenus Alistipes|| id:ebi-a-GCST90016962	rs8130320	21	40580258	A	G	-0.049002	-0.0487	0.5581	0.0423	0.010717	0.2498	4.84e-06	20.9065
genus Allisonellagenus Allisonella|| id:ebi-a-GCST90016963	rs1901739	5	114286707	G	T	-0.115769	-0.0044	0.4636	0.0421	0.0248626	0.9163	3.59e-06	21.6816
genus Allisonellagenus Allisonella|| id:ebi-a-GCST90016963	rs35110698	12	28018998	T	C	-0.146322	0.0679	0.1481	0.0595	0.0320852	0.2539	5.72e-06	20.7974
genus Allisonellagenus Allisonella|| id:ebi-a-GCST90016963	rs35778461	9	100150556	C	T	0.146679	0.0067	0.2274	0.0502	0.0297186	0.894	1.21e-06	24.3601
genus Allisonellagenus Allisonella|| id:ebi-a-GCST90016963	rs594561	11	88632972	T	C	-0.112231	0.0403	0.4885	0.042	0.0251681	0.3373	9.41e-06	19.885
genus Allisonellagenus Allisonella|| id:ebi-a-GCST90016963	rs602075	9	79110160	G	A	-0.168974	-0.0157	0.7362	0.0476	0.0296976	0.7411	3.57e-08	32.3741
genus Allisonellagenus Allisonella|| id:ebi-a-GCST90016963	rs6742198	2	33607071	A	G	-0.149152	-0.0044	0.7582	0.0495	0.0316484	0.929	3.35e-06	22.2103
genus Allisonellagenus Allisonella|| id:ebi-a-GCST90016963	rs76904847	7	137968010	G	A	0.148523	-0.0124	0.1765	0.056	0.0334857	0.8243	6.09e-06	19.6729
genus Allisonellagenus Allisonella|| id:ebi-a-GCST90016963	rs7898615	10	122413451	T	G	0.167966	0.0906	0.1364	0.0613	0.0373586	0.1392	8.87e-06	20.2144
genus Alloprevotellagenus Alloprevotella|| id:ebi-a-GCST90016964	rs2154444	21	36053643	G	T	-0.138234	-0.0198	0.7356	0.0477	0.0308961	0.6784	8.37e-06	20.0181
genus Alloprevotellagenus Alloprevotella|| id:ebi-a-GCST90016964	rs34619204	21	40993008	G	A	-0.156037	-0.013	0.1728	0.0553	0.0344392	0.8148	8.84e-06	20.5281
genus Alloprevotellagenus Alloprevotella|| id:ebi-a-GCST90016964	rs4364940	1	234126516	A	G	0.126418	0.0029	0.3064	0.0455	0.0282207	0.9488	8.58e-06	20.067
genus Alloprevotellagenus Alloprevotella|| id:ebi-a-GCST90016964	rs4680035	3	152805600	G	A	0.119599	-0.0198	0.386	0.0432	0.0259446	0.646501	4.99e-06	21.2501
genus Alloprevotellagenus Alloprevotella|| id:ebi-a-GCST90016964	rs58212166	4	189076705	A	G	-0.161506	-0.1086	0.1836	0.0543	0.0359102	0.04563	7.94e-06	20.2275
genus Anaerofilumgenus Anaerofilum|| id:ebi-a-GCST90016965	rs10794359	11	1051715	C	T	0.0953524	0.0376	0.5341	0.0426	0.02006	0.377	2.23e-06	22.5944
genus Anaerofilumgenus Anaerofilum|| id:ebi-a-GCST90016965	rs1563175	2	3838940	A	C	0.0923834	0.0157	0.4581	0.0421	0.0202157	0.710101	5.54e-06	20.8838
genus Anaerofilumgenus Anaerofilum|| id:ebi-a-GCST90016965	rs17012738	2	76698142	T	G	0.0903417	0.0315	0.4909	0.042	0.0200239	0.453401	7.24e-06	20.3554
genus Anaerofilumgenus Anaerofilum|| id:ebi-a-GCST90016965	rs17096874	14	30991358	C	T	-0.126337	-0.0246	0.212	0.0515	0.0268919	0.632501	2.86e-06	22.0708
genus Anaerofilumgenus Anaerofilum|| id:ebi-a-GCST90016965	rs356049	17	6450532	G	A	0.132603	0.1711	0.06911	0.0848	0.0289802	0.0436596	6.56e-06	20.9365
genus Anaerofilumgenus Anaerofilum|| id:ebi-a-GCST90016965	rs4244069	12	67167461	A	G	0.146775	0.033	0.8736	0.0633	0.0326594	0.602101	9.81e-06	20.197
genus Anaerofilumgenus Anaerofilum|| id:ebi-a-GCST90016965	rs4506496	1	247145690	A	G	-0.10309	0.0448	0.7068	0.0464	0.0212861	0.3334	1.49e-06	23.4553
genus Anaerofilumgenus Anaerofilum|| id:ebi-a-GCST90016965	rs712981	3	129686434	A	C	0.10076	0.0632	0.3845	0.0432	0.0202902	0.1434	6.83e-07	24.6606
genus Anaerofilumgenus Anaerofilum|| id:ebi-a-GCST90016965	rs79598899	2	191139151	C	T	0.182586	-0.0638	0.04768	0.1011	0.0357284	0.528	3.75e-07	26.1161
genus Anaerofilumgenus Anaerofilum|| id:ebi-a-GCST90016965	rs816292	12	117811409	T	C	-0.113003	0.0328	0.2952	0.0461	0.02204	0.476	2.64e-07	26.288
genus Anaerofilumgenus Anaerofilum|| id:ebi-a-GCST90016965	rs9299345	9	104339812	T	C	-0.1364	0.0729	0.09621	0.0709	0.0302372	0.3038	8.04e-06	20.3491
genus Anaerostipesgenus Anaerostipes|| id:ebi-a-GCST90016966	rs10502061	11	105615253	A	G	0.0835752	0.018	0.1147	0.0659	0.0192017	0.7842	7.94e-06	18.9442
genus Anaerostipesgenus Anaerostipes|| id:ebi-a-GCST90016966	rs2014785	3	171100102	T	C	0.0515687	-0.0205	0.4424	0.0428	0.0112199	0.6311	4.68e-06	21.1249
genus Anaerostipesgenus Anaerostipes|| id:ebi-a-GCST90016966	rs2396460	2	228018671	C	T	0.0512653	0.0096	0.5145	0.0423	0.0109555	0.821	2.91e-06	21.8969
genus Anaerostipesgenus Anaerostipes|| id:ebi-a-GCST90016966	rs2804244	10	117383184	G	A	0.053089	-0.0668	0.6171	0.0433	0.0110983	0.1229	2.04e-06	22.8821
genus Anaerostipesgenus Anaerostipes|| id:ebi-a-GCST90016966	rs3900776	9	13525082	G	A	-0.110013	0.0032	0.02821	0.1287	0.0236302	0.9801	2.75e-06	21.6747
genus Anaerostipesgenus Anaerostipes|| id:ebi-a-GCST90016966	rs60983350	17	2850737	G	A	-0.0539901	0.0325	0.3612	0.0453	0.0116575	0.4738	4.42e-06	21.4495
genus Anaerostipesgenus Anaerostipes|| id:ebi-a-GCST90016966	rs62157625	2	142774333	T	C	0.088573	0.0351	0.1256	0.0641	0.0185548	0.584	1.45e-06	22.7872
genus Anaerostipesgenus Anaerostipes|| id:ebi-a-GCST90016966	rs62215703	21	25873624	G	A	0.0644965	0.0175	0.2164	0.0509	0.0136702	0.7302	1.98e-06	22.2599
genus Anaerostipesgenus Anaerostipes|| id:ebi-a-GCST90016966	rs6474958	9	1582701	G	A	0.0500065	0.0093	0.6914	0.0456	0.0112001	0.8391	6.74e-06	19.9347
genus Anaerostipesgenus Anaerostipes|| id:ebi-a-GCST90016966	rs6726833	2	39351569	C	A	-0.0877497	0.0322	0.07901	0.0784	0.0189408	0.6811	3.32e-06	21.4632
genus Anaerostipesgenus Anaerostipes|| id:ebi-a-GCST90016966	rs6854026	4	169690814	C	T	0.0508482	0.0323	0.4384	0.0422	0.0109075	0.4442	3.2e-06	21.7321
genus Anaerostipesgenus Anaerostipes|| id:ebi-a-GCST90016966	rs7193624	16	77574020	T	C	-0.0750642	0.1027	0.9167	0.0762	0.0150723	0.1777	5.35e-07	24.8031
genus Anaerostipesgenus Anaerostipes|| id:ebi-a-GCST90016966	rs78735375	19	1497547	A	C	-0.137429	-0.0351	0.04026	0.1068	0.0305304	0.7426	5.33e-06	20.2624
genus Anaerotruncusgenus Anaerotruncus|| id:ebi-a-GCST90016967	rs10150232	14	30418008	A	G	0.0567088	0.0597	0.2	0.0526	0.0124877	0.2562	6.68e-06	20.6222
genus Anaerotruncusgenus Anaerotruncus|| id:ebi-a-GCST90016967	rs11018566	11	89040226	A	G	-0.156465	0.0379	0.05291	0.0935	0.0366032	0.6853	6.14e-06	18.2724
genus Anaerotruncusgenus Anaerotruncus|| id:ebi-a-GCST90016967	rs115414803	4	88163243	A	C	-0.144356	0.0091	0.06236	0.0877	0.0317524	0.9169	6.83e-06	20.6689
genus Anaerotruncusgenus Anaerotruncus|| id:ebi-a-GCST90016967	rs1272208	9	78630894	T	G	0.0611743	-0.0024	0.7611	0.0496	0.0129831	0.9613	4.28e-06	22.2014
genus Anaerotruncusgenus Anaerotruncus|| id:ebi-a-GCST90016967	rs1431492	3	150855371	C	T	-0.0654996	-0.0302	0.1572	0.0577	0.0146188	0.6003	7.36e-06	20.0749
genus Anaerotruncusgenus Anaerotruncus|| id:ebi-a-GCST90016967	rs17734739	2	211663702	T	C	0.0660052	0.0902	0.1409	0.0602	0.014908	0.1336	7.43e-06	19.6028
genus Anaerotruncusgenus Anaerotruncus|| id:ebi-a-GCST90016967	rs34449434	12	76523655	A	C	-0.0497004	0.0085	0.3922	0.0443	0.0113402	0.8475	9.85e-06	19.2078
genus Anaerotruncusgenus Anaerotruncus|| id:ebi-a-GCST90016967	rs4669806	2	12200752	G	T	0.0576389	-0.0291	0.2134	0.0512	0.0122994	0.569399	2.42e-06	21.9616
genus Anaerotruncusgenus Anaerotruncus|| id:ebi-a-GCST90016967	rs6494922	15	33459867	A	G	0.0903106	-0.0804	0.05424	0.0935	0.0202257	0.39	6.62e-06	19.9375
genus Anaerotruncusgenus Anaerotruncus|| id:ebi-a-GCST90016967	rs6563550	13	38058413	T	C	0.0877135	0.008	0.07838	0.0778	0.0176745	0.9176	2.35e-07	24.6285
genus Anaerotruncusgenus Anaerotruncus|| id:ebi-a-GCST90016967	rs7155595	14	77502546	C	A	0.0539336	0.1356	0.3012	0.0458	0.0118903	0.00307397	7.55e-06	20.5747
genus Anaerotruncusgenus Anaerotruncus|| id:ebi-a-GCST90016967	rs8005030	14	30607199	C	T	0.0554447	0.02	0.3325	0.0446	0.0117854	0.6536	2.28e-06	22.1325
genus Anaerotruncusgenus Anaerotruncus|| id:ebi-a-GCST90016967	rs9347879	6	165015261	T	C	0.050618	0.0074	0.4885	0.042	0.011049	0.8594	4.22e-06	20.9877
genus Bacteroidesgenus Bacteroides|| id:ebi-a-GCST90016968	rs11585893	1	10644351	A	G	-0.0740746	-0.0224	0.2458	0.0494	0.0147633	0.6503	1.8e-06	25.1751
genus Bacteroidesgenus Bacteroides|| id:ebi-a-GCST90016968	rs13207588	6	41519430	A	G	-0.059205	-0.026	0.1959	0.0537	0.0131195	0.6284	7.48e-06	20.3649
genus Bacteroidesgenus Bacteroides|| id:ebi-a-GCST90016968	rs1340391	1	102960989	T	C	-0.0592004	0.0896	0.1354	0.0618	0.0132244	0.1474	6.73e-06	20.04
genus Bacteroidesgenus Bacteroides|| id:ebi-a-GCST90016968	rs17619981	19	24342250	T	G	0.0880978	-0.0112	0.1343	0.0617	0.0187002	0.8562	2.69e-06	22.1941
genus Bacteroidesgenus Bacteroides|| id:ebi-a-GCST90016968	rs2023437	14	22045949	T	C	-0.0782325	-0.114	0.1239	0.0641	0.0167634	0.0753703	5.02e-06	21.7796
genus Bacteroidesgenus Bacteroides|| id:ebi-a-GCST90016968	rs66710942	3	77215327	T	C	-0.0488038	-0.0481	0.4759	0.0422	0.0107412	0.2535	5.86e-06	20.6444
genus Bacteroidesgenus Bacteroides|| id:ebi-a-GCST90016968	rs6795673	3	10593224	C	T	0.0538565	-0.0183	0.4779	0.042	0.0105251	0.663201	3.38e-07	26.1833
genus Barnesiellagenus Barnesiella|| id:ebi-a-GCST90016969	rs11155559	6	148601905	T	C	0.0956023	0.1217	0.09206	0.0728	0.0212961	0.094639	8.92e-06	20.1529
genus Barnesiellagenus Barnesiella|| id:ebi-a-GCST90016969	rs12909713	15	87145913	C	T	-0.0550716	0.0321	0.4893	0.042	0.0120039	0.445	4.95e-06	21.048
genus Barnesiellagenus Barnesiella|| id:ebi-a-GCST90016969	rs13242616	7	122021518	C	T	0.0583747	-0.0069	0.6758	0.0456	0.0123176	0.8791	2.29e-06	22.4593
genus Barnesiellagenus Barnesiella|| id:ebi-a-GCST90016969	rs199035	6	23435415	G	A	0.0559495	-0.0495	0.5554	0.0424	0.0119716	0.2429	3e-06	21.8418
genus Barnesiellagenus Barnesiella|| id:ebi-a-GCST90016969	rs2276875	4	5730954	A	G	-0.0697176	-0.065	0.2612	0.0485	0.0139537	0.1798	4.65e-07	24.9635
genus Barnesiellagenus Barnesiella|| id:ebi-a-GCST90016969	rs2428166	6	110831148	G	A	-0.165859	0.4717	0.01439	0.182	0.0337309	0.00953411	8.51e-07	24.1781
genus Barnesiellagenus Barnesiella|| id:ebi-a-GCST90016969	rs35177866	3	181589155	A	G	0.0917125	-0.067	0.07721	0.0813	0.0190133	0.4096	2.95e-06	23.2671
genus Barnesiellagenus Barnesiella|| id:ebi-a-GCST90016969	rs62251337	3	44327429	G	A	0.0690763	0.0882	0.858	0.0604	0.0149374	0.1441	4.24e-06	21.3849
genus Barnesiellagenus Barnesiella|| id:ebi-a-GCST90016969	rs72684847	4	102616869	T	C	-0.114369	-0.1404	0.07509	0.0802	0.0253873	0.0800405	6.76e-06	20.2947
genus Barnesiellagenus Barnesiella|| id:ebi-a-GCST90016969	rs76181748	8	105458416	C	T	-0.0778559	-0.0031	0.2296	0.05	0.017164	0.9503	6.78e-06	20.5753
genus Barnesiellagenus Barnesiella|| id:ebi-a-GCST90016969	rs77455852	5	54107036	T	G	-0.0891491	0.0249	0.151	0.0605	0.0195601	0.681	3.16e-06	20.7726
genus Barnesiellagenus Barnesiella|| id:ebi-a-GCST90016969	rs79795328	4	114546595	A	G	-0.0818645	0.1005	0.1393	0.0604	0.0176441	0.0963097	4.23e-06	21.5274
genus Bifidobacteriumgenus Bifidobacterium|| id:ebi-a-GCST90016970	rs12022129	1	207003374	A	G	-0.0619356	-0.0971	0.7244	0.0469	0.0138937	0.0384601	8e-06	19.8722
genus Bifidobacteriumgenus Bifidobacterium|| id:ebi-a-GCST90016970	rs182549	2	136616754	T	C	-0.119703	-0.0312	0.5976	0.0427	0.0127294	0.465	1.28e-20	88.4289
genus Bifidobacteriumgenus Bifidobacterium|| id:ebi-a-GCST90016970	rs2491158	10	126089703	A	G	-0.0712624	0.0133	0.8664	0.0622	0.015983	0.8304	8.05e-06	19.8794
genus Bifidobacteriumgenus Bifidobacterium|| id:ebi-a-GCST90016970	rs2686790	7	48090746	C	T	-0.070741	0.0001	0.8526	0.0594	0.0157926	0.9984	7.5e-06	20.0648
genus Bifidobacteriumgenus Bifidobacterium|| id:ebi-a-GCST90016970	rs4957061	5	521096	T	C	0.0534239	0.0108	0.4246	0.0429	0.0117431	0.8019	5.78e-06	20.6969
genus Bifidobacteriumgenus Bifidobacterium|| id:ebi-a-GCST90016970	rs540489	17	72897722	T	G	-0.0637641	0.0249	0.1761	0.0553	0.0138746	0.6519	5.19e-06	21.1209
genus Bifidobacteriumgenus Bifidobacterium|| id:ebi-a-GCST90016970	rs55888705	4	1517826	A	G	0.0546319	-0.0475	0.2814	0.0467	0.0121139	0.3093	6.67e-06	20.3388
genus Bifidobacteriumgenus Bifidobacterium|| id:ebi-a-GCST90016970	rs5746486	22	18354272	T	C	-0.0536216	-0.0203	0.3865	0.0431	0.0120801	0.6375	9e-06	19.7033
genus Bifidobacteriumgenus Bifidobacterium|| id:ebi-a-GCST90016970	rs62181700	2	189805784	G	A	-0.0624643	0.0023	0.2457	0.049	0.0131205	0.9628	2.17e-06	22.6654
genus Bifidobacteriumgenus Bifidobacterium|| id:ebi-a-GCST90016970	rs7322849	13	112859829	T	C	0.112428	0.1343	0.09171	0.0734	0.0201813	0.0672496	1.08e-08	31.0349
genus Bifidobacteriumgenus Bifidobacterium|| id:ebi-a-GCST90016970	rs75344046	21	31861790	C	T	0.232354	0.1667	0.04706	0.0991	0.0505979	0.0925295	4.86e-06	21.088
genus Bifidobacteriumgenus Bifidobacterium|| id:ebi-a-GCST90016970	rs857444	6	14617591	C	T	0.0558234	-0.059	0.3684	0.0436	0.0121219	0.1761	3.57e-06	21.2076
genus Bilophilagenus Bilophila|| id:ebi-a-GCST90016971	rs11069458	13	102402685	C	T	0.0680947	0.0393	0.8139	0.0544	0.015503	0.4703	7.72e-06	19.2928
genus Bilophilagenus Bilophila|| id:ebi-a-GCST90016971	rs1241171	1	103299921	G	A	-0.0692654	0.0496	0.1448	0.0597	0.0150148	0.4054	4.24e-06	21.2811
genus Bilophilagenus Bilophila|| id:ebi-a-GCST90016971	rs1571225	9	4940871	T	C	-0.0826826	0.16	0.8351	0.0568	0.0170621	0.00485803	1.12e-06	23.4835
genus Bilophilagenus Bilophila|| id:ebi-a-GCST90016971	rs1969927	12	100786847	A	G	-0.0564589	0.0541	0.6646	0.0447	0.0126935	0.2264	9.07e-06	19.7835
genus Bilophilagenus Bilophila|| id:ebi-a-GCST90016971	rs2728491	7	47211732	T	G	0.0627416	-0.1036	0.7604	0.0492	0.0139456	0.0353997	6.33e-06	20.2412
genus Bilophilagenus Bilophila|| id:ebi-a-GCST90016971	rs3827020	20	61980991	C	T	0.0766479	-0.0566	0.1952	0.0531	0.0160642	0.2865	1.79e-06	22.7658
genus Bilophilagenus Bilophila|| id:ebi-a-GCST90016971	rs4798126	18	3765773	G	A	0.073288	0.0266	0.197	0.0527	0.016799	0.6131	7.15e-06	19.0326
genus Bilophilagenus Bilophila|| id:ebi-a-GCST90016971	rs542415	15	50011554	T	C	-0.0613623	-0.0058	0.3906	0.0431	0.0133436	0.8934	4.71e-06	21.1474
genus Bilophilagenus Bilophila|| id:ebi-a-GCST90016971	rs60178956	8	90878338	G	A	-0.0624818	0.052	0.2272	0.0504	0.0141485	0.3019	8.06e-06	19.5023
genus Bilophilagenus Bilophila|| id:ebi-a-GCST90016971	rs6793291	3	194419531	A	C	-0.112729	0.166	0.947	0.0954	0.0241633	0.0816808	3.11e-06	21.765
genus Bilophilagenus Bilophila|| id:ebi-a-GCST90016971	rs72676854	8	109990939	T	C	0.123209	-0.0662	0.05334	0.0943	0.026882	0.4832	5.62e-06	21.0069
genus Bilophilagenus Bilophila|| id:ebi-a-GCST90016971	rs7802841	7	138583840	A	C	-0.0670097	-0.0578	0.697	0.0458	0.0137701	0.2068	1.77e-06	23.6811
genus Bilophilagenus Bilophila|| id:ebi-a-GCST90016971	rs9899990	17	9121579	A	G	-0.102702	-0.004	0.08393	0.0765	0.0233878	0.9584	9.07e-06	19.2832
genus Blautiagenus Blautia|| id:ebi-a-GCST90016972	rs115043014	1	175757311	G	A	-0.206605	0.1337	0.01752	0.1632	0.043992	0.4128	5.19e-06	22.0564
genus Blautiagenus Blautia|| id:ebi-a-GCST90016972	rs2788271	1	219117743	G	T	0.0575596	0.0126	0.8271	0.0552	0.0133492	0.8201	7.16e-06	18.592
genus Butyricicoccusgenus Butyricicoccus|| id:ebi-a-GCST90016973	rs10084203	2	191304149	G	A	-0.0549699	0.0544	0.8699	0.0629	0.0123563	0.3878	8.59e-06	19.7912
genus Butyricicoccusgenus Butyricicoccus|| id:ebi-a-GCST90016973	rs12034718	1	67379595	G	A	-0.0701199	0.0636	0.777	0.0506	0.0158213	0.2092	9.58e-06	19.6426
genus Butyricicoccusgenus Butyricicoccus|| id:ebi-a-GCST90016973	rs12585793	13	27018240	T	C	-0.262206	-0.0016	0.02908	0.1249	0.0564729	0.99	5.79e-06	21.5578
genus Butyricicoccusgenus Butyricicoccus|| id:ebi-a-GCST90016973	rs2017189	4	7460153	T	G	0.0506956	-0.0345	0.528	0.0421	0.011024	0.4126	3.87e-06	21.1477
genus Butyricicoccusgenus Butyricicoccus|| id:ebi-a-GCST90016973	rs4962426	10	126908208	T	G	-0.0614216	0.0322	0.8045	0.0532	0.0135979	0.5449	7.38e-06	20.4032
genus Butyricicoccusgenus Butyricicoccus|| id:ebi-a-GCST90016973	rs56221232	2	153453410	T	C	0.0828027	-0.0799	0.1007	0.0701	0.0167401	0.2541	7.62e-07	24.4666
genus Butyricicoccusgenus Butyricicoccus|| id:ebi-a-GCST90016973	rs62478070	7	157688150	T	G	0.224039	0.1722	0.02551	0.1338	0.0494959	0.1979	5.94e-06	20.4884
genus Butyricicoccusgenus Butyricicoccus|| id:ebi-a-GCST90016973	rs7322368	13	100213990	C	T	-0.0815733	0.0788	0.9088	0.0735	0.0183167	0.2836	5.52e-06	19.8336
genus Butyricimonasgenus Butyricimonas|| id:ebi-a-GCST90016974	rs11228830	11	56664962	A	G	0.135265	0.0029	0.08542	0.0766	0.0298411	0.9698	6.55e-06	20.5467
genus Butyricimonasgenus Butyricimonas|| id:ebi-a-GCST90016974	rs113054641	21	16550389	G	A	-0.144881	0.1276	0.0444	0.1011	0.0274574	0.2071	1.74e-07	27.8422
genus Butyricimonasgenus Butyricimonas|| id:ebi-a-GCST90016974	rs12304031	12	129438771	G	A	-0.0862781	-0.0528	0.1239	0.0646	0.0196846	0.4135	6.7e-06	19.2109
genus Butyricimonasgenus Butyricimonas|| id:ebi-a-GCST90016974	rs12458763	18	34091618	A	C	0.122037	-0.0178	0.04511	0.1021	0.0269587	0.8614	6.37e-06	20.492
genus Butyricimonasgenus Butyricimonas|| id:ebi-a-GCST90016974	rs1862649	16	22172866	G	A	0.113124	-0.1174	0.06897	0.0835	0.0248176	0.1596	4.76e-06	20.7773
genus Butyricimonasgenus Butyricimonas|| id:ebi-a-GCST90016974	rs2114713	15	80528373	G	T	0.062721	-0.0046	0.4487	0.0423	0.0138998	0.9125	6.88e-06	20.3615
genus Butyricimonasgenus Butyricimonas|| id:ebi-a-GCST90016974	rs62130338	19	49162501	A	G	0.0732608	0.0176	0.6556	0.0444	0.0158324	0.691399	3.9e-06	21.4116
genus Butyricimonasgenus Butyricimonas|| id:ebi-a-GCST90016974	rs62390301	5	159867647	T	C	-0.0872983	0.0521	0.1997	0.0527	0.0174893	0.3227	7.42e-07	24.9153
genus Butyricimonasgenus Butyricimonas|| id:ebi-a-GCST90016974	rs7083431	10	72711156	A	C	0.0703539	0.0391	0.2749	0.0473	0.0144439	0.4084	8.85e-07	23.7251
genus Butyricimonasgenus Butyricimonas|| id:ebi-a-GCST90016974	rs71428626	2	83093264	G	T	-0.133188	-0.248	0.03266	0.1187	0.0289905	0.0366699	4.8e-06	21.1066
genus Butyricimonasgenus Butyricimonas|| id:ebi-a-GCST90016974	rs72814525	10	72443070	A	G	0.0664154	-0.0199	0.2446	0.0494	0.0149766	0.6867	8.25e-06	19.6658
genus Butyricimonasgenus Butyricimonas|| id:ebi-a-GCST90016974	rs78453362	3	78740009	A	G	-0.14948	-0.193	0.02543	0.1345	0.0327073	0.1511	4.06e-06	20.887
genus Butyricimonasgenus Butyricimonas|| id:ebi-a-GCST90016974	rs9657374	8	4834406	C	T	0.0680719	0.0525	0.2925	0.046	0.0148172	0.2536	4.5e-06	21.1059
genus Butyrivibriogenus Butyrivibrio|| id:ebi-a-GCST90016975	rs1007475	6	148403405	G	T	0.118065	0.0168	0.2775	0.0471	0.0261271	0.721499	7.92e-06	20.4202
genus Butyrivibriogenus Butyrivibrio|| id:ebi-a-GCST90016975	rs11761679	7	150596929	T	C	0.154775	-0.0231	0.1402	0.0609	0.0321539	0.7038	2.2e-06	23.1704
genus Butyrivibriogenus Butyrivibrio|| id:ebi-a-GCST90016975	rs142855850	10	22587900	A	G	0.205013	0.0076	0.09847	0.071	0.0457138	0.915	6.86e-06	20.1126
genus Butyrivibriogenus Butyrivibrio|| id:ebi-a-GCST90016975	rs16934069	9	119693164	T	C	-0.133784	-0.0376	0.1787	0.0559	0.0299444	0.5011	8.86e-06	19.9608
genus Butyrivibriogenus Butyrivibrio|| id:ebi-a-GCST90016975	rs16941336	17	20575697	C	T	0.127488	-0.012	0.2308	0.0501	0.0267936	0.8111	1.53e-06	22.64
genus Butyrivibriogenus Butyrivibrio|| id:ebi-a-GCST90016975	rs17163238	5	128976021	G	A	0.140987	0.0093	0.1922	0.0532	0.0309117	0.8609	5.51e-06	20.8023
genus Butyrivibriogenus Butyrivibrio|| id:ebi-a-GCST90016975	rs4537857	13	27292666	T	C	-0.12459	0.0066	0.3322	0.0444	0.0260992	0.8822	1.8e-06	22.7883
genus Butyrivibriogenus Butyrivibrio|| id:ebi-a-GCST90016975	rs486484	20	811507	A	G	-0.108349	-0.0709	0.425	0.0427	0.0240008	0.0969304	6.61e-06	20.3797
genus Butyrivibriogenus Butyrivibrio|| id:ebi-a-GCST90016975	rs4928024	3	54288503	G	A	0.17471	-0.0424	0.8159	0.054	0.0389333	0.4326	8.19e-06	20.1369
genus Butyrivibriogenus Butyrivibrio|| id:ebi-a-GCST90016975	rs72723662	14	76065563	C	T	0.224078	0.1197	0.1422	0.0618	0.0449336	0.05274	7.86e-07	24.8689
genus Butyrivibriogenus Butyrivibrio|| id:ebi-a-GCST90016975	rs74622183	14	34150977	A	G	-0.201027	0.0556	0.08968	0.0733	0.0428204	0.4483	2.46e-06	22.0398
genus Butyrivibriogenus Butyrivibrio|| id:ebi-a-GCST90016975	rs77356209	18	10267733	T	C	0.216874	0.1068	0.04594	0.1	0.0483299	0.2853	6.66e-06	20.1365
genus Butyrivibriogenus Butyrivibrio|| id:ebi-a-GCST90016975	rs7752361	6	111780705	G	A	0.11923	0.0347	0.5187	0.0421	0.0239975	0.4089	7.69e-07	24.6853
genus Butyrivibriogenus Butyrivibrio|| id:ebi-a-GCST90016975	rs7763512	6	21960091	A	G	-0.119846	-0.0433	0.5762	0.0426	0.0253367	0.3094	3.11e-06	22.3742
genus Butyrivibriogenus Butyrivibrio|| id:ebi-a-GCST90016975	rs9349693	6	53939724	G	A	-0.117973	-0.0127	0.7089	0.0464	0.0259861	0.784599	5.55e-06	20.6102
genus Candidatus Soleaferreagenus Candidatus Soleaferrea|| id:ebi-a-GCST90016976	rs10090365	8	138638199	G	A	0.0834413	-0.0211	0.5221	0.0419	0.0180989	0.614301	4.17e-06	21.2548
genus Candidatus Soleaferreagenus Candidatus Soleaferrea|| id:ebi-a-GCST90016976	rs10809135	9	10611282	C	T	-0.0834858	-0.0628	0.5559	0.0428	0.0182426	0.1426	5.47e-06	20.9436
genus Candidatus Soleaferreagenus Candidatus Soleaferrea|| id:ebi-a-GCST90016976	rs36155147	7	352368	T	C	-0.104966	0.0318	0.6598	0.0455	0.0240995	0.4838	5.41e-06	18.9706
genus Candidatus Soleaferreagenus Candidatus Soleaferrea|| id:ebi-a-GCST90016976	rs4294381	1	224688107	C	T	-0.112197	-0.0168	0.8423	0.0578	0.023186	0.771299	1.37e-06	23.4159
genus Candidatus Soleaferreagenus Candidatus Soleaferrea|| id:ebi-a-GCST90016976	rs4678258	3	137945192	T	C	0.0986136	-0.0423	0.2432	0.0493	0.0215646	0.3908	5.53e-06	20.9118
genus Candidatus Soleaferreagenus Candidatus Soleaferrea|| id:ebi-a-GCST90016976	rs6489992	12	115352769	A	G	-0.0840437	0.0612	0.3713	0.0435	0.0187031	0.1594	7.89e-06	20.1922
genus Candidatus Soleaferreagenus Candidatus Soleaferrea|| id:ebi-a-GCST90016976	rs6494306	15	62394540	A	G	-0.0969304	-0.104	0.3238	0.0449	0.0214221	0.0204899	5.8e-06	20.4737
genus Candidatus Soleaferreagenus Candidatus Soleaferrea|| id:ebi-a-GCST90016976	rs7400877	14	76403542	C	T	0.0951085	-0.0549	0.7873	0.0512	0.0212799	0.2835	9.29e-06	19.9756
genus Candidatus Soleaferreagenus Candidatus Soleaferrea|| id:ebi-a-GCST90016976	rs9973954	2	19885907	G	A	-0.0892075	0.1191	0.6439	0.044	0.0195401	0.00682496	5.95e-06	20.8425
genus Catenibacteriumgenus Catenibacterium|| id:ebi-a-GCST90016977	rs12404911	1	240118443	C	T	0.140717	0.0487	0.1859	0.0542	0.0304142	0.369	2.8e-06	21.4062
genus Catenibacteriumgenus Catenibacterium|| id:ebi-a-GCST90016977	rs212393	6	159485742	A	G	0.135254	0.0887	0.7922	0.0518	0.0286209	0.0866303	3.62e-06	22.3323
genus Catenibacteriumgenus Catenibacterium|| id:ebi-a-GCST90016977	rs73128290	7	57364320	A	G	0.129726	0.0395	0.2999	0.0458	0.0284563	0.3892	4.29e-06	20.7825
genus Catenibacteriumgenus Catenibacterium|| id:ebi-a-GCST90016977	rs7742829	6	105089665	C	T	0.11411	0.0665	0.4355	0.0423	0.0251099	0.1155	5.61e-06	20.6518
genus Christensenellaceae R 7groupgenus Christensenellaceae R 7group|| id:ebi-a-GCST90016978	rs10461257	4	156131004	A	G	-0.0551969	-0.069	0.3522	0.0448	0.0122069	0.1231	6.51e-06	20.4465
genus Christensenellaceae R 7groupgenus Christensenellaceae R 7group|| id:ebi-a-GCST90016978	rs17081797	18	67555560	A	G	-0.0904325	-0.0762	0.06432	0.0858	0.0204253	0.3747	3.34e-06	19.6025
genus Christensenellaceae R 7groupgenus Christensenellaceae R 7group|| id:ebi-a-GCST90016978	rs62132810	19	49279227	A	G	-0.0828853	-0.0126	0.1442	0.0604	0.0179623	0.8351	5.67e-06	21.2927
genus Christensenellaceae R 7groupgenus Christensenellaceae R 7group|| id:ebi-a-GCST90016978	rs62190261	2	230943099	A	C	0.0958394	-0.0034	0.08737	0.0745	0.0214723	0.9641	8.74e-06	19.9219
genus Christensenellaceae R 7groupgenus Christensenellaceae R 7group|| id:ebi-a-GCST90016978	rs62467127	7	118096925	C	T	0.114108	-0.0131	0.02524	0.1346	0.0251983	0.9224	3.25e-06	20.5064
genus Christensenellaceae R 7groupgenus Christensenellaceae R 7group|| id:ebi-a-GCST90016978	rs73952017	18	1779609	C	T	-0.0862164	-0.0415	0.1029	0.0692	0.0194354	0.5487	8.46e-06	19.6785
genus Christensenellaceae R 7groupgenus Christensenellaceae R 7group|| id:ebi-a-GCST90016978	rs78521377	10	126448374	C	T	0.124992	-0.0514	0.0303	0.1236	0.0274797	0.677599	5.61e-06	20.689
genus Christensenellaceae R 7groupgenus Christensenellaceae R 7group|| id:ebi-a-GCST90016978	rs892686	9	83043376	A	G	0.0514099	-0.0078	0.4731	0.0421	0.011136	0.8527	3.97e-06	21.3125
genus Clostridium innocuum groupgenus Clostridium innocuum group|| id:ebi-a-GCST90016979	rs10506058	12	30268485	A	G	0.0997048	-0.0084	0.4221	0.0425	0.0221926	0.8432	8.92e-06	20.1844
genus Clostridium innocuum groupgenus Clostridium innocuum group|| id:ebi-a-GCST90016979	rs1942371	18	69274308	G	A	-0.157938	-0.1702	0.1233	0.0645	0.034187	0.00832703	4.06e-06	21.3428
genus Clostridium innocuum groupgenus Clostridium innocuum group|| id:ebi-a-GCST90016979	rs40656	5	9368158	C	T	0.142664	-0.0073	0.2056	0.0525	0.0311021	0.8892	8.62e-06	21.0402
genus Clostridium innocuum groupgenus Clostridium innocuum group|| id:ebi-a-GCST90016979	rs4869133	5	95717619	G	A	-0.180591	0.0124	0.177	0.0554	0.0409505	0.8231	7.24e-06	19.4479
genus Clostridium innocuum groupgenus Clostridium innocuum group|| id:ebi-a-GCST90016979	rs61267978	18	6348227	T	C	0.14708	-0.0732	0.1222	0.064	0.0320875	0.2526	5.59e-06	21.0105
genus Clostridium innocuum groupgenus Clostridium innocuum group|| id:ebi-a-GCST90016979	rs6577484	1	8419420	G	A	0.160425	-0.0311	0.1046	0.0703	0.0360857	0.658	8.41e-06	19.764
genus Clostridium innocuum groupgenus Clostridium innocuum group|| id:ebi-a-GCST90016979	rs6890185	5	71186626	C	T	-0.113424	-0.0333	0.6761	0.0448	0.0233137	0.4581	1.12e-06	23.6694
genus Clostridium sensustricto1genus Clostridium sensustricto1|| id:ebi-a-GCST90016980	rs11264403	1	155676492	G	A	-0.139061	0.0283	0.0753	0.0796	0.0334454	0.722301	7.76e-06	17.2877
genus Clostridium sensustricto1genus Clostridium sensustricto1|| id:ebi-a-GCST90016980	rs115807074	5	84997131	A	G	-0.22736	-0.1036	0.01091	0.209	0.0492575	0.6203	4.32e-06	21.3051
genus Clostridium sensustricto1genus Clostridium sensustricto1|| id:ebi-a-GCST90016980	rs116847295	12	43485015	C	T	0.110021	0.0598	0.1267	0.063	0.0246032	0.3424	4.58e-06	19.9971
genus Clostridium sensustricto1genus Clostridium sensustricto1|| id:ebi-a-GCST90016980	rs12341505	9	136710881	G	A	0.0810718	0.0952	0.09369	0.072	0.0180121	0.1863	4.82e-06	20.2587
genus Clostridium sensustricto1genus Clostridium sensustricto1|| id:ebi-a-GCST90016980	rs2795528	10	43270264	G	A	-0.184315	0.0568	0.05581	0.0917	0.0392204	0.536	2.72e-06	22.085
genus Clostridium sensustricto1genus Clostridium sensustricto1|| id:ebi-a-GCST90016980	rs2817172	1	3041519	C	T	0.058139	0.0416	0.3953	0.0431	0.0124492	0.3338	2.77e-06	21.8098
genus Clostridium sensustricto1genus Clostridium sensustricto1|| id:ebi-a-GCST90016980	rs550843	6	165722832	T	C	-0.0783246	-0.0007	0.2813	0.0469	0.0169209	0.988	2.05e-06	21.4264
genus Collinsellagenus Collinsella|| id:ebi-a-GCST90016981	rs10890671	11	107123199	C	T	0.0537401	-0.0141	0.4369	0.0423	0.0118848	0.738501	6.52e-06	20.4462
genus Collinsellagenus Collinsella|| id:ebi-a-GCST90016981	rs11597285	10	8589813	G	T	-0.0537947	-0.0108	0.3978	0.0429	0.0120548	0.8014	9.38e-06	19.914
genus Collinsellagenus Collinsella|| id:ebi-a-GCST90016981	rs1496626	19	31760841	T	C	-0.0722307	0.0944	0.1343	0.0616	0.01616	0.1254	6.78e-06	19.9784
genus Collinsellagenus Collinsella|| id:ebi-a-GCST90016981	rs149807560	19	56526640	C	A	-0.104264	0.0503	0.06894	0.083	0.0235841	0.5445	7.1e-06	19.5448
genus Collinsellagenus Collinsella|| id:ebi-a-GCST90016981	rs2103510	21	29355467	G	A	0.0786551	-0.0893	0.1159	0.0658	0.0168217	0.1748	2.42e-06	21.8632
genus Collinsellagenus Collinsella|| id:ebi-a-GCST90016981	rs62448871	7	24465024	C	A	-0.0540309	-0.0337	0.5344	0.0425	0.0120324	0.4271	6.78e-06	20.1641
genus Collinsellagenus Collinsella|| id:ebi-a-GCST90016981	rs73052258	2	195739311	G	A	0.0930178	-0.0075	0.07702	0.0786	0.0202658	0.924	1.72e-06	21.0671
genus Collinsellagenus Collinsella|| id:ebi-a-GCST90016981	rs75672793	4	149818294	A	G	-0.108908	0.0784	0.04615	0.1009	0.0240522	0.4372	6.14e-06	20.5026
genus Collinsellagenus Collinsella|| id:ebi-a-GCST90016981	rs9541268	13	68610061	C	A	0.09597	-0.0648	0.09074	0.0737	0.0197312	0.3796	8.79e-07	23.6572
genus Coprobactergenus Coprobacter|| id:ebi-a-GCST90016982	rs11532348	12	98289796	C	T	-0.103931	0.0035	0.1502	0.0595	0.0226826	0.9524	5.71e-06	20.9945
genus Coprobactergenus Coprobacter|| id:ebi-a-GCST90016982	rs12684609	9	137784868	T	C	0.100827	0.0868	0.1977	0.053	0.0220366	0.1014	6.1e-06	20.9346
genus Coprobactergenus Coprobacter|| id:ebi-a-GCST90016982	rs12996055	2	137223458	A	C	0.0921817	0.0454	0.268	0.0478	0.0209405	0.3431	8.08e-06	19.3783
genus Coprobactergenus Coprobacter|| id:ebi-a-GCST90016982	rs143662916	11	103549974	C	T	0.253264	0.1395	0.02953	0.1249	0.0540141	0.264	3.07e-06	21.9853
genus Coprobactergenus Coprobacter|| id:ebi-a-GCST90016982	rs189356	20	57574851	G	A	0.0781125	-0.0138	0.5697	0.0424	0.0171916	0.744801	6.26e-06	20.6447
genus Coprobactergenus Coprobacter|| id:ebi-a-GCST90016982	rs213863	6	97234939	T	C	0.0887412	-0.0088	0.6395	0.0438	0.0188377	0.8406	2.35e-06	22.1919
genus Coprobactergenus Coprobacter|| id:ebi-a-GCST90016982	rs305411	1	88233128	A	G	0.129218	-0.0295	0.1038	0.07	0.0264518	0.672901	1.01e-06	23.8636
genus Coprobactergenus Coprobacter|| id:ebi-a-GCST90016982	rs3828477	3	46483717	G	T	-0.0912179	0.0136	0.3432	0.0443	0.019569	0.758501	2.89e-06	21.7282
genus Coprobactergenus Coprobacter|| id:ebi-a-GCST90016982	rs72821405	6	4714797	T	C	-0.147365	0	0.08898	0.0747	0.0319978	0.9998	4.76e-06	21.2104
genus Coprobactergenus Coprobacter|| id:ebi-a-GCST90016982	rs74919520	2	32242452	G	A	0.125703	0.0762	0.1071	0.0677	0.0276296	0.2609	5.76e-06	20.6987
genus Coprococcus1genus Coprococcus1|| id:ebi-a-GCST90016983	rs1010560	1	30400301	C	A	0.0580232	0.0773	0.2678	0.0476	0.0122722	0.1044	1.96e-06	22.3542
genus Coprococcus1genus Coprococcus1|| id:ebi-a-GCST90016983	rs12794898	11	124554061	G	T	0.0903299	-0.0766	0.1287	0.0633	0.0197212	0.2261	4.92e-06	20.9796
genus Coprococcus1genus Coprococcus1|| id:ebi-a-GCST90016983	rs1519491	2	22079770	T	C	0.0499197	0.0058	0.3976	0.0431	0.0113558	0.893	8.95e-06	19.3245
genus Coprococcus1genus Coprococcus1|| id:ebi-a-GCST90016983	rs1576241	6	72529277	A	G	-0.0510343	-0.0016	0.3811	0.0434	0.0109535	0.9705	3.33e-06	21.7079
genus Coprococcus1genus Coprococcus1|| id:ebi-a-GCST90016983	rs2907920	19	2600717	G	A	-0.0561173	-0.0325	0.7155	0.0466	0.0126824	0.485801	7.65e-06	19.579
genus Coprococcus1genus Coprococcus1|| id:ebi-a-GCST90016983	rs4277593	20	4319420	G	A	-0.0585649	-0.0335	0.4105	0.0427	0.0109914	0.4327	1.14e-07	28.3902
genus Coprococcus1genus Coprococcus1|| id:ebi-a-GCST90016983	rs56405618	4	174468316	A	G	-0.08963	0.1084	0.115	0.0656	0.0186508	0.0988303	1.57e-06	23.0947
genus Coprococcus1genus Coprococcus1|| id:ebi-a-GCST90016983	rs73031725	11	134622282	T	C	0.167591	-0.1685	0.03162	0.1203	0.0355224	0.1612	1.98e-06	22.2585
genus Coprococcus1genus Coprococcus1|| id:ebi-a-GCST90016983	rs73167075	3	165693143	T	C	0.0573137	0.0074	0.2102	0.0516	0.0127573	0.8858	8.57e-06	20.1836
genus Coprococcus1genus Coprococcus1|| id:ebi-a-GCST90016983	rs74101919	1	95424321	T	C	-0.0718988	0.0444	0.1087	0.0678	0.0144651	0.512	1.03e-06	24.7059
genus Coprococcus1genus Coprococcus1|| id:ebi-a-GCST90016983	rs946513	10	15913820	T	C	-0.205899	0.0192	0.9538	0.1026	0.0460018	0.8517	8.62e-06	20.0336
genus Coprococcus2genus Coprococcus2|| id:ebi-a-GCST90016984	rs10070053	5	34794789	A	G	0.0594312	0.0446	0.4145	0.0426	0.0135375	0.2961	7.65e-06	19.2731
genus Coprococcus2genus Coprococcus2|| id:ebi-a-GCST90016984	rs12634070	3	180544880	T	C	0.0736486	0.0598	0.2574	0.0481	0.0164921	0.2143	9.95e-06	19.9424
genus Coprococcus2genus Coprococcus2|| id:ebi-a-GCST90016984	rs2482516	9	25554068	C	T	0.0754415	-0.0523	0.2255	0.0507	0.0164619	0.3014	4.72e-06	21.002
genus Coprococcus2genus Coprococcus2|| id:ebi-a-GCST90016984	rs35890118	10	129715759	A	G	-0.066536	0.0215	0.2541	0.0483	0.0147661	0.655901	8.26e-06	20.304
genus Coprococcus2genus Coprococcus2|| id:ebi-a-GCST90016984	rs61823518	1	223688236	A	C	-0.0955381	-0.0745	0.1062	0.068	0.0215724	0.2732	6.68e-06	19.6136
genus Coprococcus2genus Coprococcus2|| id:ebi-a-GCST90016984	rs6677933	1	112139008	C	T	-0.0804405	-0.0872	0.1473	0.0596	0.0164216	0.1437	1.19e-06	23.9949
genus Coprococcus2genus Coprococcus2|| id:ebi-a-GCST90016984	rs72680320	4	131125786	T	C	-0.0649382	-0.0718	0.3368	0.0447	0.013919	0.1086	2.27e-06	21.7663
genus Coprococcus2genus Coprococcus2|| id:ebi-a-GCST90016984	rs9426473	1	4210455	A	G	0.0727361	-0.0618	0.2568	0.048	0.0161662	0.1975	6.31e-06	20.2434
genus Coprococcus3genus Coprococcus3|| id:ebi-a-GCST90016985	rs10810043	9	13799809	G	A	-0.0515518	0.0602	0.6648	0.0448	0.0115923	0.1793	9.27e-06	19.7765
genus Coprococcus3genus Coprococcus3|| id:ebi-a-GCST90016985	rs11077359	17	76343961	C	T	0.0645443	0.0263	0.8288	0.0565	0.0148833	0.6414	9.64e-06	18.8069
genus Coprococcus3genus Coprococcus3|| id:ebi-a-GCST90016985	rs11080344	17	26104511	C	T	0.0516921	0.0108	0.4441	0.0422	0.0113054	0.7986	4.79e-06	20.9063
genus Coprococcus3genus Coprococcus3|| id:ebi-a-GCST90016985	rs13247359	7	76357726	G	A	0.051211	0.0012	0.4461	0.0424	0.0113031	0.9782	7.33e-06	20.5273
genus Coprococcus3genus Coprococcus3|| id:ebi-a-GCST90016985	rs13394391	2	240727657	C	T	-0.0709302	-0.0421	0.1544	0.0584	0.0150918	0.471	2.2e-06	22.0892
genus Coprococcus3genus Coprococcus3|| id:ebi-a-GCST90016985	rs178271	22	21331556	C	T	-0.145257	0.097	0.983	0.1678	0.0294239	0.5629	7.81e-07	24.371
genus Coprococcus3genus Coprococcus3|| id:ebi-a-GCST90016985	rs4575475	14	99141751	A	G	-0.0619514	-0.0274	0.7702	0.0501	0.0137787	0.5847	7.04e-06	20.2156
genus Coprococcus3genus Coprococcus3|| id:ebi-a-GCST90016985	rs7521171	1	149998497	A	G	0.0596434	0.0254	0.6893	0.0456	0.0129279	0.577301	4.32e-06	21.2848
genus Coprococcus3genus Coprococcus3|| id:ebi-a-GCST90016985	rs8100692	19	40032132	T	C	0.0577411	0.018	0.5577	0.0423	0.0113476	0.6704	4.16e-07	25.8918
genus Defluviitaleaceae UCG011genus Defluviitaleaceae UCG011|| id:ebi-a-GCST90016986	rs112893842	9	8786663	T	C	0.11381	0.0128	0.09007	0.0742	0.0232806	0.8626	1.45e-06	23.8986
genus Defluviitaleaceae UCG011genus Defluviitaleaceae UCG011|| id:ebi-a-GCST90016986	rs1582238	1	118723685	C	T	-0.0805036	0.0112	0.641	0.0438	0.0167257	0.7985	1.57e-06	23.1666
genus Defluviitaleaceae UCG011genus Defluviitaleaceae UCG011|| id:ebi-a-GCST90016986	rs2892880	4	120741726	G	A	0.0817755	-0.0443	0.249	0.0484	0.0181686	0.3598	6.83e-06	20.2583
genus Defluviitaleaceae UCG011genus Defluviitaleaceae UCG011|| id:ebi-a-GCST90016986	rs4344384	10	66407366	T	G	-0.0715978	0.0302	0.5038	0.0422	0.0156309	0.4739	4.83e-06	20.9813
genus Defluviitaleaceae UCG011genus Defluviitaleaceae UCG011|| id:ebi-a-GCST90016986	rs4677103	3	72207794	A	G	0.0977912	-0.0035	0.1816	0.0555	0.0197263	0.9498	9.6e-07	24.5758
genus Defluviitaleaceae UCG011genus Defluviitaleaceae UCG011|| id:ebi-a-GCST90016986	rs55658617	21	41811003	T	C	0.174369	-0.053	0.03526	0.1158	0.0362226	0.647201	2.15e-06	23.1728
genus Defluviitaleaceae UCG011genus Defluviitaleaceae UCG011|| id:ebi-a-GCST90016986	rs72731813	4	147414743	C	T	-0.147383	-0.1847	0.04872	0.0984	0.0293796	0.0606094	4.33e-07	25.1654
genus Defluviitaleaceae UCG011genus Defluviitaleaceae UCG011|| id:ebi-a-GCST90016986	rs9608282	22	24804081	T	G	0.142939	0.2061	0.03393	0.1156	0.0299793	0.0745298	2.52e-06	22.7331
genus Defluviitaleaceae UCG011genus Defluviitaleaceae UCG011|| id:ebi-a-GCST90016986	rs9725395	1	85205632	A	G	-0.13834	0.0147	0.1151	0.0664	0.029554	0.8243	3.52e-06	21.911
genus Desulfovibriogenus Desulfovibrio|| id:ebi-a-GCST90016987	rs12031543	1	68664315	T	C	-0.127185	-0.0057	0.1385	0.0615	0.0281887	0.9265	6.55e-06	20.3574
genus Desulfovibriogenus Desulfovibrio|| id:ebi-a-GCST90016987	rs13066142	3	67478973	G	A	0.119141	0.0451	0.0914	0.0735	0.0250891	0.5394	3.79e-06	22.5503
genus Desulfovibriogenus Desulfovibrio|| id:ebi-a-GCST90016987	rs16863365	2	198089911	A	G	0.109402	-0.0807	0.04754	0.0993	0.0226964	0.4164	1.79e-06	23.2347
genus Desulfovibriogenus Desulfovibrio|| id:ebi-a-GCST90016987	rs2032031	10	130170270	G	A	0.0654931	0.0305	0.4935	0.0421	0.0148681	0.467599	9.14e-06	19.4035
genus Desulfovibriogenus Desulfovibrio|| id:ebi-a-GCST90016987	rs2590913	13	64264446	A	G	-0.154496	-0.1485	0.9472	0.0963	0.0339396	0.1233	6.65e-06	20.7215
genus Desulfovibriogenus Desulfovibrio|| id:ebi-a-GCST90016987	rs2853179	8	105462047	T	C	-0.0811971	-0.104	0.7714	0.0503	0.0174234	0.0386696	2.42e-06	21.7178
genus Desulfovibriogenus Desulfovibrio|| id:ebi-a-GCST90016987	rs4797774	18	13447995	A	G	-0.212582	-0.1457	0.956	0.1046	0.0470044	0.1636	5.64e-06	20.4539
genus Desulfovibriogenus Desulfovibrio|| id:ebi-a-GCST90016987	rs6580353	5	139410687	T	C	0.0770979	-0.0206	0.2052	0.0529	0.0169735	0.697199	4.94e-06	20.632
genus Desulfovibriogenus Desulfovibrio|| id:ebi-a-GCST90016987	rs72647089	8	57972916	T	G	-0.106594	-0.0293	0.08032	0.0772	0.0239337	0.704601	8.3e-06	19.8356
genus Dialistergenus Dialister|| id:ebi-a-GCST90016988	rs10138457	14	102458052	T	C	-0.113054	-0.1448	0.09306	0.0723	0.0261933	0.0451201	7.88e-06	18.6291
genus Dialistergenus Dialister|| id:ebi-a-GCST90016988	rs10938938	4	23294359	A	G	0.0773514	-0.0579	0.8427	0.0578	0.0170915	0.3163	7.37e-06	20.4822
genus Dialistergenus Dialister|| id:ebi-a-GCST90016988	rs11071887	15	32955095	T	C	0.0662403	-0.0374	0.3231	0.045	0.0146315	0.4064	5.91e-06	20.4959
genus Dialistergenus Dialister|| id:ebi-a-GCST90016988	rs11166701	8	138295725	G	A	-0.0655301	-0.0277	0.511	0.0421	0.013186	0.5104	5.51e-07	24.6976
genus Dialistergenus Dialister|| id:ebi-a-GCST90016988	rs2314294	16	9336862	T	C	0.0865932	0.0359	0.1356	0.0616	0.0193719	0.560101	8.08e-06	19.9813
genus Dialistergenus Dialister|| id:ebi-a-GCST90016988	rs2435610	7	150890034	A	C	0.0647132	0.0135	0.2525	0.0485	0.0143314	0.7807	5.93e-06	20.3896
genus Dialistergenus Dialister|| id:ebi-a-GCST90016988	rs4747450	10	23199653	C	A	0.0668509	-0.0504	0.2249	0.0506	0.0147685	0.3193	5.84e-06	20.49
genus Dialistergenus Dialister|| id:ebi-a-GCST90016988	rs4753063	11	92267129	A	G	0.0596297	0.0485	0.5533	0.0421	0.0130052	0.2498	4.86e-06	21.0228
genus Dialistergenus Dialister|| id:ebi-a-GCST90016988	rs75416973	1	172809633	A	G	0.0727223	0.0239	0.2216	0.0508	0.016451	0.637699	9.46e-06	19.5412
genus Dialistergenus Dialister|| id:ebi-a-GCST90016988	rs764177	3	45809449	C	A	-0.0601454	0.0945	0.3677	0.0437	0.0135366	0.0305802	9.61e-06	19.7417
genus Dialistergenus Dialister|| id:ebi-a-GCST90016988	rs76680460	9	25447080	G	A	-0.161296	-0.1135	0.04344	0.1049	0.0364332	0.2793	8.19e-06	19.5998
genus Doreagenus Dorea|| id:ebi-a-GCST90016989	rs11150408	16	81803497	G	T	-0.0488254	-0.0745	0.5206	0.0423	0.0109063	0.07817	7.06e-06	20.0418
genus Doreagenus Dorea|| id:ebi-a-GCST90016989	rs12537781	7	154978183	T	C	-0.055544	-0.0022	0.238	0.0493	0.0125223	0.9638	9.15e-06	19.6746
genus Doreagenus Dorea|| id:ebi-a-GCST90016989	rs13279148	8	127905865	G	A	0.0715309	0.0513	0.1107	0.0674	0.0150878	0.4469	2.25e-06	22.4769
genus Doreagenus Dorea|| id:ebi-a-GCST90016989	rs1899291	4	60992340	T	C	-0.0697217	0.0026	0.842	0.0573	0.0150285	0.9641	4.57e-06	21.5231
genus Doreagenus Dorea|| id:ebi-a-GCST90016989	rs3005511	6	74605806	G	A	-0.0516127	0.0079	0.7004	0.0459	0.0112852	0.863	5.29e-06	20.9168
genus Doreagenus Dorea|| id:ebi-a-GCST90016989	rs345219	3	6826520	G	T	0.0497368	0.0324	0.5303	0.0425	0.0112621	0.4463	8.8e-06	19.5037
genus Doreagenus Dorea|| id:ebi-a-GCST90016989	rs3752849	11	8729057	G	A	0.163846	-0.1213	0.04979	0.0966	0.036608	0.2096	7.68e-06	20.0318
genus Doreagenus Dorea|| id:ebi-a-GCST90016989	rs4793307	17	70733523	C	T	0.0574165	0.0271	0.2395	0.0494	0.0122472	0.5837	4.01e-06	21.9786
genus Doreagenus Dorea|| id:ebi-a-GCST90016989	rs62503162	8	15768657	A	G	-0.0974091	-0.0183	0.04318	0.1048	0.0194379	0.861	7.47e-07	25.1131
genus Doreagenus Dorea|| id:ebi-a-GCST90016989	rs73729431	6	25078050	C	T	-0.13745	0.1659	0.02084	0.1463	0.0299983	0.2569	3.17e-06	20.994
genus Eggerthellagenus Eggerthella|| id:ebi-a-GCST90016990	rs112205261	1	9136139	T	C	-0.188618	-0.0507	0.08097	0.0773	0.0403613	0.5119	3.35e-06	21.8392
genus Eggerthellagenus Eggerthella|| id:ebi-a-GCST90016990	rs13070736	3	20807454	A	C	-0.121331	0.0316	0.1644	0.0566	0.0272024	0.5765	7.62e-06	19.8943
genus Eggerthellagenus Eggerthella|| id:ebi-a-GCST90016990	rs1784446	11	102461599	A	G	-0.0907728	-0.0115	0.512	0.0419	0.0198096	0.783201	5.23e-06	20.9971
genus Eggerthellagenus Eggerthella|| id:ebi-a-GCST90016990	rs2223081	21	29778032	A	G	-0.102572	-0.0493	0.7161	0.0468	0.0221108	0.2922	3.89e-06	21.5203
genus Eggerthellagenus Eggerthella|| id:ebi-a-GCST90016990	rs2240838	7	38335954	G	A	-0.0980582	0.0124	0.4606	0.0424	0.0197653	0.7693	7.36e-07	24.6128
genus Eggerthellagenus Eggerthella|| id:ebi-a-GCST90016990	rs3851328	2	45453805	G	T	0.107774	0.0336	0.7775	0.0507	0.0236527	0.5075	4.18e-06	20.7619
genus Eggerthellagenus Eggerthella|| id:ebi-a-GCST90016990	rs4985746	17	17098213	A	G	-0.110522	0.0368	0.896	0.0707	0.0247653	0.6025	5.71e-06	19.9164
genus Eggerthellagenus Eggerthella|| id:ebi-a-GCST90016990	rs6430926	2	141337454	T	C	-0.0879736	0.0186	0.5319	0.0423	0.0197127	0.6598	8.37e-06	19.9165
genus Eggerthellagenus Eggerthella|| id:ebi-a-GCST90016990	rs67490567	15	65691324	T	C	0.108495	0.0361	0.2577	0.0487	0.0245457	0.4589	8.94e-06	19.5375
genus Eggerthellagenus Eggerthella|| id:ebi-a-GCST90016990	rs76663501	20	55647869	C	T	0.175349	-0.0919	0.05229	0.0942	0.0378576	0.3295	4.83e-06	21.4536
genus Eisenbergiellagenus Eisenbergiella|| id:ebi-a-GCST90016991	rs11027642	11	24001840	C	T	0.129006	-0.025	0.1433	0.06	0.0284844	0.6765	4.92e-06	20.5119
genus Eisenbergiellagenus Eisenbergiella|| id:ebi-a-GCST90016991	rs11079158	17	53367641	T	C	0.100627	0.0286	0.2167	0.051	0.022546	0.5751	7.35e-06	19.92
genus Eisenbergiellagenus Eisenbergiella|| id:ebi-a-GCST90016991	rs11938607	4	189060431	C	T	-0.0978125	0.0668	0.7475	0.0482	0.0216636	0.1655	8.22e-06	20.3858
genus Eisenbergiellagenus Eisenbergiella|| id:ebi-a-GCST90016991	rs12257723	10	109417101	A	C	-0.0952742	0.0681	0.3276	0.0448	0.0211569	0.1287	8.85e-06	20.279
genus Eisenbergiellagenus Eisenbergiella|| id:ebi-a-GCST90016991	rs12710729	2	19973210	C	A	0.0893384	0.0605	0.3218	0.0449	0.0199069	0.1772	9.84e-06	20.1404
genus Eisenbergiellagenus Eisenbergiella|| id:ebi-a-GCST90016991	rs13258851	8	55330814	A	G	0.137001	-0.0321	0.1414	0.0604	0.0302124	0.5956	7.75e-06	20.5626
genus Eisenbergiellagenus Eisenbergiella|| id:ebi-a-GCST90016991	rs1508033	15	53375201	A	C	0.091546	0.021	0.3154	0.0457	0.0195787	0.6448	3.23e-06	21.8631
genus Eisenbergiellagenus Eisenbergiella|| id:ebi-a-GCST90016991	rs1553971	3	111419486	T	G	0.120965	0.0296	0.226	0.0505	0.0263054	0.558	5.27e-06	21.1461
genus Eisenbergiellagenus Eisenbergiella|| id:ebi-a-GCST90016991	rs2683098	15	36178565	T	C	-0.107319	-0.031	0.7836	0.0512	0.022515	0.5452	2.24e-06	22.7201
genus Eisenbergiellagenus Eisenbergiella|| id:ebi-a-GCST90016991	rs3812426	8	50822676	A	G	-0.106447	-0.1181	0.8451	0.058	0.0224159	0.04181	2.72e-06	22.5504
genus Eisenbergiellagenus Eisenbergiella|| id:ebi-a-GCST90016991	rs4462860	21	21610254	G	A	0.0939071	-0.0485	0.396	0.0432	0.0201104	0.2614	4.16e-06	21.805
genus Enterorhabdusgenus Enterorhabdus|| id:ebi-a-GCST90016992	rs10098492	8	113109756	T	C	0.132323	0.0064	0.05743	0.0908	0.0293688	0.9438	6.41e-06	20.3001
genus Enterorhabdusgenus Enterorhabdus|| id:ebi-a-GCST90016992	rs114731706	2	19611953	T	G	0.182308	-0.0198	0.03188	0.1199	0.0382298	0.8689	2.17e-06	22.7409
genus Enterorhabdusgenus Enterorhabdus|| id:ebi-a-GCST90016992	rs2051957	7	89709883	C	T	0.0843291	-0.0067	0.1997	0.0527	0.0189864	0.8989	8.9e-06	19.7274
genus Enterorhabdusgenus Enterorhabdus|| id:ebi-a-GCST90016992	rs3017103	11	62174193	G	A	-0.0980897	0.0109	0.8075	0.0535	0.0208995	0.838	2.94e-06	22.028
genus Enterorhabdusgenus Enterorhabdus|| id:ebi-a-GCST90016992	rs73331712	12	69515102	T	C	0.26199	-0.0382	0.04128	0.1059	0.055123	0.7186	4.85e-06	22.5894
genus Enterorhabdusgenus Enterorhabdus|| id:ebi-a-GCST90016992	rs77655283	2	236439879	G	A	0.132988	0.05	0.06974	0.082	0.0298306	0.5418	5.88e-06	19.8747
genus Erysipelatoclostridiumgenus Erysipelatoclostridium|| id:ebi-a-GCST90016993	rs1434153	2	34595533	G	A	-0.0684526	-0.0833	0.4433	0.0425	0.0152443	0.0499195	6.85e-06	20.1635
genus Erysipelatoclostridiumgenus Erysipelatoclostridium|| id:ebi-a-GCST90016993	rs16936671	10	36394609	C	T	-0.0968026	-0.0548	0.1383	0.0607	0.0217883	0.3663	6.04e-06	19.7391
genus Erysipelatoclostridiumgenus Erysipelatoclostridium|| id:ebi-a-GCST90016993	rs17804233	5	77815056	C	T	0.0662914	-0.0182	0.5268	0.0421	0.0144203	0.6658	4.59e-06	21.1332
genus Erysipelatoclostridiumgenus Erysipelatoclostridium|| id:ebi-a-GCST90016993	rs2901723	11	36871523	A	C	-0.0641339	0.0274	0.4685	0.0424	0.0144295	0.519	8.79e-06	19.7548
genus Erysipelatoclostridiumgenus Erysipelatoclostridium|| id:ebi-a-GCST90016993	rs340991	5	34892042	A	G	-0.0740482	-0.0431	0.2658	0.0475	0.0158891	0.3638	3.75e-06	21.7185
genus Erysipelatoclostridiumgenus Erysipelatoclostridium|| id:ebi-a-GCST90016993	rs3804326	6	24292185	A	G	0.14147	0.0516	0.04953	0.0978	0.0336352	0.5978	9.85e-06	17.6905
genus Erysipelatoclostridiumgenus Erysipelatoclostridium|| id:ebi-a-GCST90016993	rs45480394	19	55857777	T	G	-0.0687134	-0.0072	0.3607	0.044	0.0151835	0.8693	7.66e-06	20.4804
genus Erysipelatoclostridiumgenus Erysipelatoclostridium|| id:ebi-a-GCST90016993	rs4697572	4	25446787	A	G	-0.0810636	0.082	0.1989	0.0528	0.0163308	0.1205	7.59e-07	24.6398
genus Erysipelatoclostridiumgenus Erysipelatoclostridium|| id:ebi-a-GCST90016993	rs58236560	11	121876913	G	T	-0.111157	-0.0675	0.1207	0.0646	0.0234426	0.2967	2.16e-06	22.4834
genus Erysipelatoclostridiumgenus Erysipelatoclostridium|| id:ebi-a-GCST90016993	rs61806970	1	167818597	C	T	0.142548	-0.0214	0.0679	0.0838	0.0320688	0.7986	9.09e-06	19.7586
genus Erysipelatoclostridiumgenus Erysipelatoclostridium|| id:ebi-a-GCST90016993	rs622418	9	90586043	A	G	-0.0668051	0.0534	0.4878	0.0421	0.0143224	0.204	3.68e-06	21.7564
genus Erysipelatoclostridiumgenus Erysipelatoclostridium|| id:ebi-a-GCST90016993	rs6474512	8	38780606	C	A	-0.067015	0.0264	0.613	0.0433	0.0143201	0.541101	3.02e-06	21.9004
genus Erysipelatoclostridiumgenus Erysipelatoclostridium|| id:ebi-a-GCST90016993	rs710230	1	42333631	C	T	-0.143381	-0.0304	0.928	0.0814	0.0281514	0.7086	6.33e-07	25.9408
genus Erysipelatoclostridiumgenus Erysipelatoclostridium|| id:ebi-a-GCST90016993	rs7221249	17	10177708	G	A	-0.0839861	0.0211	0.4686	0.042	0.0142741	0.6157	4.31e-09	34.6192
genus Erysipelatoclostridiumgenus Erysipelatoclostridium|| id:ebi-a-GCST90016993	rs9590927	13	46372065	A	G	0.0646003	-0.035	0.5458	0.0422	0.0143479	0.4061	6.39e-06	20.2718
genus Escherichia Shigellagenus Escherichia Shigella|| id:ebi-a-GCST90016995	rs112767262	16	3750623	T	C	0.0732963	-0.0284	0.2214	0.0506	0.0163589	0.5751	8.21e-06	20.075
genus Escherichia Shigellagenus Escherichia Shigella|| id:ebi-a-GCST90016995	rs113127095	13	23253392	A	G	0.151009	0.194	0.04241	0.1063	0.0323434	0.0679407	3.33e-06	21.7989
genus Escherichia Shigellagenus Escherichia Shigella|| id:ebi-a-GCST90016995	rs113513883	7	140678199	A	G	0.172283	-0.0809	0.03335	0.1195	0.038041	0.4987	5.28e-06	20.5107
genus Escherichia Shigellagenus Escherichia Shigella|| id:ebi-a-GCST90016995	rs1154904	11	134774845	G	A	0.0613376	0.0298	0.5069	0.0419	0.0130644	0.4769	3.04e-06	22.0432
genus Escherichia Shigellagenus Escherichia Shigella|| id:ebi-a-GCST90016995	rs118526	5	79863544	A	C	0.0594401	-0.0069	0.6991	0.046	0.013598	0.8815	8e-06	19.1077
genus Escherichia Shigellagenus Escherichia Shigella|| id:ebi-a-GCST90016995	rs2798105	1	48961903	A	G	-0.100851	-0.0091	0.09928	0.0703	0.0222045	0.8974	8.24e-06	20.629
genus Escherichia Shigellagenus Escherichia Shigella|| id:ebi-a-GCST90016995	rs4731451	7	128054100	G	A	-0.0609885	0.0461	0.3152	0.0451	0.0135157	0.3061	7.47e-06	20.3619
genus Escherichia Shigellagenus Escherichia Shigella|| id:ebi-a-GCST90016995	rs57024273	2	236515155	T	C	0.0626172	-0.0603	0.2575	0.0483	0.0139919	0.212	9.7e-06	20.0278
genus Escherichia Shigellagenus Escherichia Shigella|| id:ebi-a-GCST90016995	rs592299	9	136179347	T	C	-0.0592004	0.0005	0.5447	0.0424	0.0129486	0.9899	4.77e-06	20.9028
genus Escherichia Shigellagenus Escherichia Shigella|| id:ebi-a-GCST90016995	rs73208162	21	39324484	A	G	-0.119296	0.1854	0.03243	0.1205	0.024839	0.124	2.19e-06	23.0666
genus Eubacterium brachy groupgenus Eubacterium brachy group|| id:ebi-a-GCST90016996	rs112617308	10	94185213	T	C	-0.170873	0.0209	0.09281	0.0727	0.0362844	0.7739	2.38e-06	22.1772
genus Eubacterium brachy groupgenus Eubacterium brachy group|| id:ebi-a-GCST90016996	rs12151423	2	218237281	G	A	-0.101329	0.0057	0.4811	0.042	0.0227324	0.8925	9.27e-06	19.869
genus Eubacterium brachy groupgenus Eubacterium brachy group|| id:ebi-a-GCST90016996	rs13139592	4	144665178	T	C	-0.145997	0.0868	0.1328	0.0619	0.0327192	0.1608	7.97e-06	19.9105
genus Eubacterium brachy groupgenus Eubacterium brachy group|| id:ebi-a-GCST90016996	rs1384962	14	23060552	G	A	-0.120888	-0.0433	0.678	0.0451	0.0266264	0.3367	6.99e-06	20.613
genus Eubacterium brachy groupgenus Eubacterium brachy group|| id:ebi-a-GCST90016996	rs2913110	10	22892667	T	C	-0.105143	0.0002	0.6492	0.0441	0.022942	0.9966	4.56e-06	21.0038
genus Eubacterium brachy groupgenus Eubacterium brachy group|| id:ebi-a-GCST90016996	rs4862235	4	184628931	A	G	-0.104806	0.0046	0.5456	0.0423	0.0225751	0.9135	3.73e-06	21.5533
genus Eubacterium brachy groupgenus Eubacterium brachy group|| id:ebi-a-GCST90016996	rs62348779	5	17460096	T	C	-0.201481	-0.0551	0.07809	0.0792	0.043286	0.4861	3.78e-06	21.6657
genus Eubacterium brachy groupgenus Eubacterium brachy group|| id:ebi-a-GCST90016996	rs6591893	11	80236833	A	G	-0.108225	0.0006	0.6537	0.0441	0.0240319	0.9897	7.34e-06	20.2805
genus Eubacterium brachy groupgenus Eubacterium brachy group|| id:ebi-a-GCST90016996	rs720439	22	48190598	G	A	0.111927	-0.0405	0.7531	0.0491	0.0251252	0.4098	7.03e-06	19.845
genus Eubacterium brachy groupgenus Eubacterium brachy group|| id:ebi-a-GCST90016996	rs73199919	4	6856564	T	C	-0.236717	-0.1629	0.04918	0.0973	0.0531335	0.0940806	8.16e-06	19.8482
genus Eubacterium coprostanoligenes groupgenus Eubacterium coprostanoligenes group|| id:ebi-a-GCST90016997	rs1020520	7	33603146	T	G	-0.0590705	0.0296	0.1511	0.0587	0.0132929	0.613901	8.89e-06	19.747
genus Eubacterium coprostanoligenes groupgenus Eubacterium coprostanoligenes group|| id:ebi-a-GCST90016997	rs10444197	10	2215931	A	G	-0.0505823	-0.0042	0.3473	0.0442	0.0113455	0.9242	5.98e-06	19.877
genus Eubacterium coprostanoligenes groupgenus Eubacterium coprostanoligenes group|| id:ebi-a-GCST90016997	rs11052069	12	32713919	C	T	-0.0477832	-0.0275	0.5584	0.0425	0.0107833	0.5178	9.38e-06	19.6357
genus Eubacterium coprostanoligenes groupgenus Eubacterium coprostanoligenes group|| id:ebi-a-GCST90016997	rs11720857	3	113794507	C	T	0.0630776	0.012	0.1754	0.0555	0.0144485	0.8293	9.26e-06	19.0592
genus Eubacterium coprostanoligenes groupgenus Eubacterium coprostanoligenes group|| id:ebi-a-GCST90016997	rs12906958	15	36911598	C	T	-0.0533159	-0.1038	0.2913	0.0461	0.0115935	0.0244698	4.35e-06	21.1487
genus Eubacterium coprostanoligenes groupgenus Eubacterium coprostanoligenes group|| id:ebi-a-GCST90016997	rs17159861	7	31085162	C	T	0.0962228	0.0225	0.1076	0.0683	0.0168388	0.7416	1.04e-08	32.6538
genus Eubacterium coprostanoligenes groupgenus Eubacterium coprostanoligenes group|| id:ebi-a-GCST90016997	rs2644213	10	84506096	A	G	-0.0538845	0.0764	0.6947	0.0458	0.0121245	0.0953696	9.86e-06	19.7515
genus Eubacterium coprostanoligenes groupgenus Eubacterium coprostanoligenes group|| id:ebi-a-GCST90016997	rs4076415	15	86440997	G	T	-0.0515152	-0.0023	0.6303	0.0438	0.0110294	0.9589	1.99e-06	21.8156
genus Eubacterium coprostanoligenes groupgenus Eubacterium coprostanoligenes group|| id:ebi-a-GCST90016997	rs62024432	15	97869293	C	T	-0.0769698	-0.1036	0.09609	0.0711	0.0172101	0.1451	7.5e-06	20.002
genus Eubacterium coprostanoligenes groupgenus Eubacterium coprostanoligenes group|| id:ebi-a-GCST90016997	rs6762473	3	127139574	A	C	-0.0521584	-0.0403	0.6608	0.0443	0.0112353	0.3629	4.26e-06	21.5516
genus Eubacterium coprostanoligenes groupgenus Eubacterium coprostanoligenes group|| id:ebi-a-GCST90016997	rs76898927	3	81595477	G	A	0.123055	-0.0862	0.05405	0.0927	0.0266375	0.3529	4.79e-06	21.3408
genus Eubacterium coprostanoligenes groupgenus Eubacterium coprostanoligenes group|| id:ebi-a-GCST90016997	rs79895140	2	50797401	T	C	-0.0641017	0.0314	0.1155	0.0672	0.0141153	0.6405	8.62e-06	20.6233
genus Eubacterium coprostanoligenes groupgenus Eubacterium coprostanoligenes group|| id:ebi-a-GCST90016997	rs9648214	7	16380806	T	C	-0.0828719	-0.0108	0.08658	0.0751	0.016431	0.8858	2.52e-07	25.4382
genus Eubacterium eligens groupgenus Eubacterium eligens group|| id:ebi-a-GCST90016998	rs182318	11	31098691	G	A	-0.0824941	-0.0307	0.08093	0.0772	0.0195615	0.6909	8.4e-06	17.7845
genus Eubacterium eligens groupgenus Eubacterium eligens group|| id:ebi-a-GCST90016998	rs2200429	13	107563458	A	G	-0.0888825	0.2022	0.09786	0.0706	0.0198479	0.00418398	5.3e-06	20.0541
genus Eubacterium eligens groupgenus Eubacterium eligens group|| id:ebi-a-GCST90016998	rs265534	10	83092007	T	G	-0.0563756	-0.0088	0.4681	0.0422	0.0120127	0.8349	2.27e-06	22.0242
genus Eubacterium eligens groupgenus Eubacterium eligens group|| id:ebi-a-GCST90016998	rs4583233	16	81820486	A	C	0.0670205	-0.0542	0.2889	0.0468	0.0128122	0.2473	2.84e-07	27.3633
genus Eubacterium eligens groupgenus Eubacterium eligens group|| id:ebi-a-GCST90016998	rs56080211	2	110260993	T	C	-0.123093	0.1258	0.9223	0.08	0.0282743	0.1161	9.14e-06	18.9532
genus Eubacterium eligens groupgenus Eubacterium eligens group|| id:ebi-a-GCST90016998	rs6923695	6	70956815	T	G	0.103268	-0.0638	0.06642	0.0846	0.0229525	0.4505	4.87e-06	20.2428
genus Eubacterium fissicatena groupgenus Eubacterium fissicatena group|| id:ebi-a-GCST90016999	rs10147907	14	89484373	T	G	0.172263	0.1264	0.07864	0.0798	0.039601	0.113	8.27e-06	18.9222
genus Eubacterium fissicatena groupgenus Eubacterium fissicatena group|| id:ebi-a-GCST90016999	rs11818408	10	96758467	G	A	0.10585	-0.0026	0.3955	0.0431	0.0237114	0.9526	8.2e-06	19.9282
genus Eubacterium fissicatena groupgenus Eubacterium fissicatena group|| id:ebi-a-GCST90016999	rs11876297	18	45753272	T	C	0.131469	0.0165	0.2837	0.0475	0.0281712	0.7289	2.67e-06	21.7789
genus Eubacterium fissicatena groupgenus Eubacterium fissicatena group|| id:ebi-a-GCST90016999	rs151257695	7	73043561	A	G	0.20951	-0.0583	0.07077	0.0824	0.0454847	0.4793	3.1e-06	21.2167
genus Eubacterium fissicatena groupgenus Eubacterium fissicatena group|| id:ebi-a-GCST90016999	rs1768152	3	39604954	C	T	-0.139489	0.0627	0.8953	0.0692	0.0316186	0.3648	8.7e-06	19.4623
genus Eubacterium fissicatena groupgenus Eubacterium fissicatena group|| id:ebi-a-GCST90016999	rs2733072	8	5433699	G	A	0.109644	0.0275	0.5023	0.0423	0.0228306	0.514801	1.49e-06	23.064
genus Eubacterium fissicatena groupgenus Eubacterium fissicatena group|| id:ebi-a-GCST90016999	rs3771393	2	71145246	T	C	-0.130842	0.107	0.8062	0.0531	0.0266671	0.0437502	7.38e-07	24.0737
genus Eubacterium fissicatena groupgenus Eubacterium fissicatena group|| id:ebi-a-GCST90016999	rs6934739	6	39940437	A	G	0.111463	0.0276	0.3318	0.0446	0.0252788	0.5359	9.75e-06	19.4423
genus Eubacterium fissicatena groupgenus Eubacterium fissicatena group|| id:ebi-a-GCST90016999	rs7104872	11	115165111	G	A	0.138612	0.0561	0.1113	0.0677	0.0291906	0.4072	2.73e-06	22.5484
genus Eubacterium hallii groupgenus Eubacterium hallii group|| id:ebi-a-GCST90017000	rs10501370	11	58040621	C	T	-0.115589	0.0247	0.06246	0.0873	0.0252489	0.777499	5.42e-06	20.9579
genus Eubacterium hallii groupgenus Eubacterium hallii group|| id:ebi-a-GCST90017000	rs10798999	1	34308917	C	T	0.0601661	-0.0422	0.2686	0.0474	0.0126752	0.3741	2.61e-06	22.5317
genus Eubacterium hallii groupgenus Eubacterium hallii group|| id:ebi-a-GCST90017000	rs10808115	7	100635375	C	A	0.0504747	-0.0362	0.5114	0.0421	0.0109922	0.3895	4.42e-06	21.0852
genus Eubacterium hallii groupgenus Eubacterium hallii group|| id:ebi-a-GCST90017000	rs117748144	11	11771637	T	C	-0.126582	-0.0753	0.05159	0.0955	0.028712	0.4305	7.86e-06	19.4365
genus Eubacterium hallii groupgenus Eubacterium hallii group|| id:ebi-a-GCST90017000	rs13116360	4	111885431	T	C	0.154124	-0.183	0.06667	0.0856	0.0297185	0.0323899	2.94e-07	26.8959
genus Eubacterium hallii groupgenus Eubacterium hallii group|| id:ebi-a-GCST90017000	rs17074066	4	183709536	T	C	-0.0813986	-0.026	0.02031	0.1541	0.0189272	0.866	9.35e-06	18.4953
genus Eubacterium hallii groupgenus Eubacterium hallii group|| id:ebi-a-GCST90017000	rs17474256	1	104524676	G	A	0.0810805	-0.0668	0.09811	0.0709	0.0184573	0.3464	9.45e-06	19.2973
genus Eubacterium hallii groupgenus Eubacterium hallii group|| id:ebi-a-GCST90017000	rs281379	19	49214274	A	G	-0.0499523	0.0103	0.4083	0.0427	0.0112153	0.8094	9.33e-06	19.8376
genus Eubacterium hallii groupgenus Eubacterium hallii group|| id:ebi-a-GCST90017000	rs28584818	3	64664456	A	G	0.126115	0.0849	0.07992	0.0782	0.0268627	0.2777	4.43e-06	22.0411
genus Eubacterium hallii groupgenus Eubacterium hallii group|| id:ebi-a-GCST90017000	rs60254196	7	148856720	G	A	0.0522832	-0.0267	0.535	0.0422	0.0111865	0.5267	2.7e-06	21.8442
genus Eubacterium hallii groupgenus Eubacterium hallii group|| id:ebi-a-GCST90017000	rs630939	18	48384463	C	T	-0.0508914	-0.0432	0.4519	0.0425	0.0114352	0.3095	9.16e-06	19.8062
genus Eubacterium hallii groupgenus Eubacterium hallii group|| id:ebi-a-GCST90017000	rs6550770	3	23663416	C	T	0.198087	-0.1508	0.9578	0.1047	0.0443545	0.1498	4.82e-06	19.9451
genus Eubacterium hallii groupgenus Eubacterium hallii group|| id:ebi-a-GCST90017000	rs74018587	15	62014160	C	T	0.208943	0.2414	0.04032	0.1067	0.043822	0.0236701	3.7e-06	22.7338
genus Eubacterium hallii groupgenus Eubacterium hallii group|| id:ebi-a-GCST90017000	rs78056098	11	123789877	G	T	-0.0507411	-0.0602	0.3548	0.0438	0.0113758	0.169	8.29e-06	19.8955
genus Eubacterium hallii groupgenus Eubacterium hallii group|| id:ebi-a-GCST90017000	rs949971	3	110283389	T	G	-0.0540164	-0.0709	0.3249	0.0449	0.0116101	0.1144	3.29e-06	21.6461
genus Eubacterium nodatum groupgenus Eubacterium nodatum group|| id:ebi-a-GCST90017001	rs10263623	7	64894137	C	T	0.193496	0.1419	0.03938	0.1096	0.0439023	0.1957	8.91e-06	19.4254
genus Eubacterium nodatum groupgenus Eubacterium nodatum group|| id:ebi-a-GCST90017001	rs10458299	7	135052348	T	C	-0.187753	-0.0348	0.0745	0.0804	0.041969	0.665001	8.37e-06	20.0132
genus Eubacterium nodatum groupgenus Eubacterium nodatum group|| id:ebi-a-GCST90017001	rs11006576	10	61322015	A	G	-0.110167	0.0007	0.5401	0.0424	0.024593	0.9859	7.99e-06	20.0669
genus Eubacterium nodatum groupgenus Eubacterium nodatum group|| id:ebi-a-GCST90017001	rs113893692	9	28245518	C	T	-0.185107	0.0217	0.123	0.0643	0.0403573	0.7356	5.76e-06	21.0379
genus Eubacterium nodatum groupgenus Eubacterium nodatum group|| id:ebi-a-GCST90017001	rs34297067	14	52185888	A	G	-0.186907	0.0658	0.1475	0.0592	0.0341475	0.2663	6.6e-08	29.9594
genus Eubacterium nodatum groupgenus Eubacterium nodatum group|| id:ebi-a-GCST90017001	rs61841040	10	9659749	G	T	0.160621	-0.0033	0.1971	0.0533	0.0341609	0.95	3.56e-06	22.1078
genus Eubacterium nodatum groupgenus Eubacterium nodatum group|| id:ebi-a-GCST90017001	rs6818880	4	94712747	G	A	0.110081	0.0187	0.5335	0.0423	0.0245964	0.6578	7.83e-06	20.03
genus Eubacterium nodatum groupgenus Eubacterium nodatum group|| id:ebi-a-GCST90017001	rs77910827	9	96597985	C	T	0.201788	0.0442	0.1085	0.0675	0.0413568	0.5126	9.05e-07	23.8066
genus Eubacterium nodatum groupgenus Eubacterium nodatum group|| id:ebi-a-GCST90017001	rs7827125	8	4954912	C	T	0.1223	-0.0042	0.2799	0.0469	0.0271331	0.9283	7.17e-06	20.3167
genus Eubacterium nodatum groupgenus Eubacterium nodatum group|| id:ebi-a-GCST90017001	rs7880204	1	171060821	T	C	-0.125454	-0.0162	0.2459	0.0486	0.0275303	0.739399	6.84e-06	20.7657
genus Eubacterium nodatum groupgenus Eubacterium nodatum group|| id:ebi-a-GCST90017001	rs9425984	1	34529736	T	C	-0.130234	0.0437	0.2191	0.0511	0.0292347	0.3925	7.21e-06	19.845
genus Eubacterium oxidoreducens groupgenus Eubacterium oxidoreducens group|| id:ebi-a-GCST90017002	rs12129908	1	195064019	A	C	-0.0893273	0.0973	0.6015	0.0429	0.0198333	0.0232402	5.8e-06	20.2852
genus Eubacterium oxidoreducens groupgenus Eubacterium oxidoreducens group|| id:ebi-a-GCST90017002	rs12423772	12	94515340	G	T	0.14098	-0.0361	0.1512	0.0603	0.0295029	0.5501	2.63e-06	22.8342
genus Eubacterium oxidoreducens groupgenus Eubacterium oxidoreducens group|| id:ebi-a-GCST90017002	rs2973294	4	37526679	G	T	0.0923559	-0.06	0.4142	0.0425	0.0195439	0.1577	2.39e-06	22.3309
genus Eubacterium oxidoreducens groupgenus Eubacterium oxidoreducens group|| id:ebi-a-GCST90017002	rs34561138	16	86480355	G	A	0.216145	0.0312	0.03927	0.1107	0.045992	0.778099	2.51e-06	22.0864
genus Eubacterium oxidoreducens groupgenus Eubacterium oxidoreducens group|| id:ebi-a-GCST90017002	rs440215	5	106882394	T	C	-0.0932766	-0.0037	0.5609	0.0422	0.0195294	0.9292	1.65e-06	22.8122
genus Eubacterium rectale groupgenus Eubacterium rectale group|| id:ebi-a-GCST90017003	rs10248854	7	121281238	C	A	-0.0527827	0.0106	0.3957	0.0429	0.0113464	0.8047	4.21e-06	21.6405
genus Eubacterium rectale groupgenus Eubacterium rectale group|| id:ebi-a-GCST90017003	rs10797540	1	234530370	A	G	0.0503179	-0.0046	0.4447	0.0423	0.0108389	0.9131	3.53e-06	21.5514
genus Eubacterium rectale groupgenus Eubacterium rectale group|| id:ebi-a-GCST90017003	rs143694765	1	116082909	T	C	0.0870025	-0.0648	0.1028	0.0691	0.019779	0.3483	9.75e-06	19.3488
genus Eubacterium rectale groupgenus Eubacterium rectale group|| id:ebi-a-GCST90017003	rs2884897	11	8129537	A	G	-0.129364	-0.1172	0.03529	0.1135	0.0289021	0.302	6.44e-06	20.034
genus Eubacterium rectale groupgenus Eubacterium rectale group|| id:ebi-a-GCST90017003	rs314726	2	125553155	T	C	0.0528824	0.0048	0.497	0.0422	0.0109486	0.9091	1.38e-06	23.3295
genus Eubacterium rectale groupgenus Eubacterium rectale group|| id:ebi-a-GCST90017003	rs35398954	15	93006765	A	G	-0.0901402	0.0073	0.1607	0.0575	0.0174602	0.8989	5.4e-07	26.6525
genus Eubacterium rectale groupgenus Eubacterium rectale group|| id:ebi-a-GCST90017003	rs59427698	9	129425745	A	G	-0.0576035	0.0162	0.19	0.0541	0.0130853	0.765399	5.37e-06	19.379
genus Eubacterium rectale groupgenus Eubacterium rectale group|| id:ebi-a-GCST90017003	rs62547233	9	92013419	A	G	0.0536319	-0.0384	0.2847	0.0465	0.0120201	0.4083	9.9e-06	19.9081
genus Eubacterium ruminantium groupgenus Eubacterium ruminantium group|| id:ebi-a-GCST90017004	rs10131724	14	52219066	C	A	0.199832	0.0369	0.9008	0.0712	0.0414577	0.6041	2.39e-06	23.2338
genus Eubacterium ruminantium groupgenus Eubacterium ruminantium group|| id:ebi-a-GCST90017004	rs10923018	1	88523399	G	A	0.0726438	-0.1073	0.5789	0.0425	0.0160924	0.0115101	6.8e-06	20.3777
genus Eubacterium ruminantium groupgenus Eubacterium ruminantium group|| id:ebi-a-GCST90017004	rs11637981	15	61289622	T	G	0.073258	0.0363	0.4442	0.0424	0.0160888	0.3915	5.44e-06	20.733
genus Eubacterium ruminantium groupgenus Eubacterium ruminantium group|| id:ebi-a-GCST90017004	rs13025464	2	201610645	C	T	0.0737077	0.0731	0.5966	0.0429	0.0163786	0.0885401	6.97e-06	20.2522
genus Eubacterium ruminantium groupgenus Eubacterium ruminantium group|| id:ebi-a-GCST90017004	rs139749	22	25303055	C	T	-0.0845439	0.0553	0.3415	0.0446	0.0171791	0.2145	8.59e-07	24.2194
genus Eubacterium ruminantium groupgenus Eubacterium ruminantium group|| id:ebi-a-GCST90017004	rs16891896	5	33897589	G	A	-0.174787	-0.0384	0.08457	0.0754	0.0390573	0.6105	2.38e-06	20.0269
genus Eubacterium ruminantium groupgenus Eubacterium ruminantium group|| id:ebi-a-GCST90017004	rs17519472	12	30360954	C	T	0.107804	0.079	0.1392	0.0607	0.0233984	0.1931	4.7e-06	21.2274
genus Eubacterium ruminantium groupgenus Eubacterium ruminantium group|| id:ebi-a-GCST90017004	rs209813	6	11953633	G	A	-0.103488	0.0722	0.1445	0.0596	0.0236391	0.2258	9.23e-06	19.1654
genus Eubacterium ruminantium groupgenus Eubacterium ruminantium group|| id:ebi-a-GCST90017004	rs2116427	5	121182996	A	G	0.0911461	-0.0002	0.2557	0.0481	0.0182353	0.9972	4.67e-07	24.9833
genus Eubacterium ruminantium groupgenus Eubacterium ruminantium group|| id:ebi-a-GCST90017004	rs2229917	9	130980937	A	G	0.153538	0.0461	0.0421	0.1052	0.0323922	0.6612	2.16e-06	22.4673
genus Eubacterium ruminantium groupgenus Eubacterium ruminantium group|| id:ebi-a-GCST90017004	rs2418654	2	71247578	C	T	-0.0748879	-0.0034	0.4318	0.043	0.0165852	0.9363	6.17e-06	20.3883
genus Eubacterium ruminantium groupgenus Eubacterium ruminantium group|| id:ebi-a-GCST90017004	rs2817174	1	3044181	C	T	-0.0734306	0.0699	0.3949	0.0432	0.0163687	0.1054	7.87e-06	20.1245
genus Eubacterium ruminantium groupgenus Eubacterium ruminantium group|| id:ebi-a-GCST90017004	rs57340348	6	130030114	T	C	-0.0979429	-0.0341	0.2017	0.0525	0.0212166	0.516	4.93e-06	21.3105
genus Eubacterium ruminantium groupgenus Eubacterium ruminantium group|| id:ebi-a-GCST90017004	rs606117	9	2539358	G	A	-0.0833243	0.0502	0.7294	0.0473	0.018056	0.2889	4.82e-06	21.2961
genus Eubacterium ruminantium groupgenus Eubacterium ruminantium group|| id:ebi-a-GCST90017004	rs6676699	1	197978281	T	G	0.0888124	0.1046	0.6978	0.0457	0.0196447	0.0221299	6.38e-06	20.4388
genus Eubacterium ruminantium groupgenus Eubacterium ruminantium group|| id:ebi-a-GCST90017004	rs7000472	8	138626268	G	A	0.0762282	-0.0866	0.583	0.0428	0.016523	0.0431301	4.07e-06	21.284
genus Eubacterium ruminantium groupgenus Eubacterium ruminantium group|| id:ebi-a-GCST90017004	rs72836424	10	129037453	C	T	-0.139825	-0.0517	0.1101	0.0671	0.030069	0.4409	2.62e-06	21.6238
genus Eubacterium ruminantium groupgenus Eubacterium ruminantium group|| id:ebi-a-GCST90017004	rs73139629	12	63306003	A	C	-0.115098	-0.0797	0.09277	0.0734	0.0247909	0.2774	5.36e-06	21.5551
genus Eubacterium ventriosum groupgenus Eubacterium ventriosum group|| id:ebi-a-GCST90017005	rs11617697	13	98785900	A	G	-0.143349	-0.1461	0.05605	0.092	0.0286241	0.1123	7.22e-07	25.0799
genus Eubacterium ventriosum groupgenus Eubacterium ventriosum group|| id:ebi-a-GCST90017005	rs12964517	18	22460785	G	A	0.0587198	0.0619	0.2826	0.0468	0.0123453	0.1863	2.08e-06	22.6238
genus Eubacterium ventriosum groupgenus Eubacterium ventriosum group|| id:ebi-a-GCST90017005	rs13082419	3	107736434	C	T	-0.0715522	-0.0851	0.11	0.0674	0.016137	0.207	9.56e-06	19.6608
genus Eubacterium ventriosum groupgenus Eubacterium ventriosum group|| id:ebi-a-GCST90017005	rs16884680	8	114445055	G	T	-0.0906428	-0.0852	0.1049	0.0688	0.0191909	0.2156	1.74e-06	22.3088
genus Eubacterium ventriosum groupgenus Eubacterium ventriosum group|| id:ebi-a-GCST90017005	rs35179274	14	51960625	C	T	-0.0627263	-0.0192	0.1796	0.0551	0.013786	0.727301	5.76e-06	20.7025
genus Eubacterium ventriosum groupgenus Eubacterium ventriosum group|| id:ebi-a-GCST90017005	rs3809430	14	44975510	T	C	-0.0548171	-0.0436	0.3068	0.0455	0.0118426	0.3381	3.55e-06	21.4258
genus Eubacterium ventriosum groupgenus Eubacterium ventriosum group|| id:ebi-a-GCST90017005	rs57199565	3	190223732	T	C	0.0783394	-0.0563	0.1991	0.0552	0.0160257	0.3076	7.97e-07	23.8961
genus Eubacterium ventriosum groupgenus Eubacterium ventriosum group|| id:ebi-a-GCST90017005	rs66746423	1	109398264	C	T	0.0751501	0.1125	0.152	0.0586	0.0164978	0.0546399	6.11e-06	20.7495
genus Eubacterium ventriosum groupgenus Eubacterium ventriosum group|| id:ebi-a-GCST90017005	rs6704822	2	203661779	G	A	-0.0739179	-0.0703	0.8696	0.0619	0.0166705	0.2556	6.62e-06	19.6608
genus Eubacterium ventriosum groupgenus Eubacterium ventriosum group|| id:ebi-a-GCST90017005	rs72783037	16	60348381	C	A	0.0658926	0.0121	0.2069	0.0518	0.0143747	0.815	6.55e-06	21.0124
genus Eubacterium ventriosum groupgenus Eubacterium ventriosum group|| id:ebi-a-GCST90017005	rs73615400	20	50140919	T	C	-0.0956303	0.0239	0.09637	0.0712	0.0193428	0.737199	9.54e-07	24.4429
genus Eubacterium ventriosum groupgenus Eubacterium ventriosum group|| id:ebi-a-GCST90017005	rs73849225	4	126371814	T	C	0.0975711	-0.0062	0.08218	0.0765	0.0224388	0.9354	5.21e-06	18.9079
genus Eubacterium ventriosum groupgenus Eubacterium ventriosum group|| id:ebi-a-GCST90017005	rs78250280	1	147291928	G	A	0.0749762	-0.0102	0.1426	0.0606	0.0164404	0.8661	3.36e-06	20.798
genus Eubacterium ventriosum groupgenus Eubacterium ventriosum group|| id:ebi-a-GCST90017005	rs876734	12	52423996	T	C	0.0618696	0.0806	0.7166	0.0468	0.0132532	0.0854004	2.89e-06	21.7928
genus Eubacterium ventriosum groupgenus Eubacterium ventriosum group|| id:ebi-a-GCST90017005	rs9316536	13	51938576	T	G	-0.0817111	-0.0105	0.1442	0.0605	0.0183121	0.8618	7.84e-06	19.9107
genus Eubacterium xylanophilum groupgenus Eubacterium xylanophilum group|| id:ebi-a-GCST90017006	rs10140184	14	73181783	A	C	0.0576795	-0.0315	0.4725	0.0429	0.012599	0.4624	4.96e-06	20.959
genus Eubacterium xylanophilum groupgenus Eubacterium xylanophilum group|| id:ebi-a-GCST90017006	rs10917203	1	22627266	A	C	0.0612633	-0.0095	0.3929	0.0431	0.0130917	0.8262	3.15e-06	21.8982
genus Eubacterium xylanophilum groupgenus Eubacterium xylanophilum group|| id:ebi-a-GCST90017006	rs112176119	16	73696771	C	T	-0.113455	-0.0427	0.09279	0.0727	0.0245762	0.5571	3.33e-06	21.3117
genus Eubacterium xylanophilum groupgenus Eubacterium xylanophilum group|| id:ebi-a-GCST90017006	rs13239072	7	43566344	G	A	0.0687427	0.0209	0.2761	0.047	0.0142728	0.657301	1.82e-06	23.1972
genus Eubacterium xylanophilum groupgenus Eubacterium xylanophilum group|| id:ebi-a-GCST90017006	rs17830032	20	57995506	G	A	-0.160597	-0.0084	0.08073	0.0774	0.0310515	0.9137	2.39e-07	26.7491
genus Eubacterium xylanophilum groupgenus Eubacterium xylanophilum group|| id:ebi-a-GCST90017006	rs1999224	9	130498120	G	T	-0.0949051	-0.0455	0.09777	0.071	0.0203503	0.5213	3.75e-06	21.7489
genus Eubacterium xylanophilum groupgenus Eubacterium xylanophilum group|| id:ebi-a-GCST90017006	rs2012708	16	84790559	G	A	-0.0573202	-0.0024	0.656	0.0442	0.0126905	0.9575	6.53e-06	20.4013
genus Eubacterium xylanophilum groupgenus Eubacterium xylanophilum group|| id:ebi-a-GCST90017006	rs2213117	11	131009660	T	G	0.0877797	-0.0833	0.1625	0.0575	0.0189012	0.1469	4.21e-06	21.568
genus Eubacterium xylanophilum groupgenus Eubacterium xylanophilum group|| id:ebi-a-GCST90017006	rs75586835	4	87891938	A	G	-0.114498	0.0791	0.07039	0.0826	0.0263455	0.3384	9.39e-06	18.8879
genus Faecalibacteriumgenus Faecalibacterium|| id:ebi-a-GCST90017007	rs10927394	1	245267339	G	T	-0.232262	-0.0826	0.01915	0.1535	0.0512364	0.5905	7.02e-06	20.5494
genus Faecalibacteriumgenus Faecalibacterium|| id:ebi-a-GCST90017007	rs114946999	2	37125235	C	T	-0.0861565	-0.0176	0.1258	0.0635	0.01896	0.7812	5.7e-06	20.649
genus Faecalibacteriumgenus Faecalibacterium|| id:ebi-a-GCST90017007	rs11776390	8	38593645	T	C	-0.078354	0.0394	0.06633	0.0841	0.017183	0.6393	6.4e-06	20.7933
genus Faecalibacteriumgenus Faecalibacterium|| id:ebi-a-GCST90017007	rs1271565	14	64044097	C	T	-0.0576251	-0.0666	0.2618	0.0477	0.0119649	0.1626	1.3e-06	23.1956
genus Faecalibacteriumgenus Faecalibacterium|| id:ebi-a-GCST90017007	rs12753492	1	14201546	A	C	0.0641305	-0.0523	0.1133	0.0671	0.0149933	0.4363	8.8e-06	18.2951
genus Faecalibacteriumgenus Faecalibacterium|| id:ebi-a-GCST90017007	rs2835874	21	39027901	T	C	-0.0866356	0.1414	0.03537	0.1158	0.0196496	0.2218	7.54e-06	19.4395
genus Faecalibacteriumgenus Faecalibacterium|| id:ebi-a-GCST90017007	rs6910935	6	131587157	G	A	-0.134864	-0.0239	0.9397	0.0884	0.0277032	0.786901	1.38e-06	23.6991
genus Faecalibacteriumgenus Faecalibacterium|| id:ebi-a-GCST90017007	rs75499067	16	6099863	C	T	0.227585	-0.0874	0.07504	0.0802	0.0465522	0.2759	1.76e-06	23.9005
genus Faecalibacteriumgenus Faecalibacterium|| id:ebi-a-GCST90017007	rs79656633	1	111036827	T	C	0.145631	0.0363	0.1007	0.0702	0.0323019	0.6047	8.14e-06	20.326
genus Faecalibacteriumgenus Faecalibacterium|| id:ebi-a-GCST90017007	rs9536330	13	53567017	T	C	-0.048317	0.0258	0.4716	0.0422	0.010797	0.5409	5.33e-06	20.026
genus Family XIII AD3011 groupgenus Family XIII AD3011 group|| id:ebi-a-GCST90017008	rs11126423	2	74195551	T	C	-0.0904399	0.0058	0.9055	0.0741	0.0196301	0.9372	5.91e-06	21.2263
genus Family XIII AD3011 groupgenus Family XIII AD3011 group|| id:ebi-a-GCST90017008	rs11736617	4	38917830	G	A	-0.0759493	-0.1085	0.05554	0.0933	0.0172101	0.2449	9.02e-06	19.4751
genus Family XIII AD3011 groupgenus Family XIII AD3011 group|| id:ebi-a-GCST90017008	rs12812672	12	18127597	T	C	-0.096065	0.1241	0.0719	0.0819	0.020828	0.1296	2.56e-06	21.2733
genus Family XIII AD3011 groupgenus Family XIII AD3011 group|| id:ebi-a-GCST90017008	rs149302	5	14159925	T	C	-0.0645635	-0.0005	0.2324	0.0498	0.0143225	0.9913	7.48e-06	20.3206
genus Family XIII AD3011 groupgenus Family XIII AD3011 group|| id:ebi-a-GCST90017008	rs16840310	1	240694163	G	A	0.0608052	0.0439	0.5697	0.0427	0.0122149	0.3033	6.75e-07	24.78
genus Family XIII AD3011 groupgenus Family XIII AD3011 group|| id:ebi-a-GCST90017008	rs16940167	15	58683697	C	T	0.0732552	-0.0131	0.1902	0.0535	0.0159898	0.8072	3.91e-06	20.989
genus Family XIII AD3011 groupgenus Family XIII AD3011 group|| id:ebi-a-GCST90017008	rs17156849	7	28603985	G	A	-0.112891	-0.042	0.05932	0.0891	0.0245292	0.637699	4.19e-06	21.1813
genus Family XIII AD3011 groupgenus Family XIII AD3011 group|| id:ebi-a-GCST90017008	rs62029761	16	16006242	A	G	0.128753	-0.2659	0.0584	0.094	0.0276002	0.004649	3.89e-06	21.7616
genus Family XIII AD3011 groupgenus Family XIII AD3011 group|| id:ebi-a-GCST90017008	rs62200412	20	4618639	C	T	-0.0800851	-0.0367	0.261	0.0482	0.0163834	0.447	5.8e-07	23.8944
genus Family XIII AD3011 groupgenus Family XIII AD3011 group|| id:ebi-a-GCST90017008	rs72730932	1	192019835	C	A	-0.0899559	-0.0394	0.09362	0.073	0.0177107	0.5894	6.89e-07	25.7981
genus Family XIII AD3011 groupgenus Family XIII AD3011 group|| id:ebi-a-GCST90017008	rs739451	9	136678954	C	T	0.0649589	-0.0442	0.2072	0.0518	0.0147534	0.3929	7.88e-06	19.3862
genus Family XIII AD3011 groupgenus Family XIII AD3011 group|| id:ebi-a-GCST90017008	rs9276029	6	32695336	A	G	-0.0811384	0.0495	0.1955	0.057	0.0185669	0.385	8.93e-06	19.0974
genus Family XIII AD3011 groupgenus Family XIII AD3011 group|| id:ebi-a-GCST90017008	rs9837139	3	29811865	A	G	0.10752	0.0946	0.08463	0.0759	0.0240482	0.2123	8.71e-06	19.99
genus Family XIII UCG001genus Family XIII UCG001|| id:ebi-a-GCST90017009	rs112362903	17	33761027	A	G	-0.149047	-0.2878	0.03446	0.1167	0.0333271	0.0136499	7.88e-06	20.001
genus Family XIII UCG001genus Family XIII UCG001|| id:ebi-a-GCST90017009	rs12049454	1	85228325	T	C	-0.0647298	0.0103	0.3932	0.0432	0.0134065	0.8124	1.17e-06	23.3119
genus Family XIII UCG001genus Family XIII UCG001|| id:ebi-a-GCST90017009	rs1426266	3	188224096	C	T	0.0665521	0.1557	0.7272	0.0473	0.0137151	0.00100399	1.25e-06	23.5465
genus Family XIII UCG001genus Family XIII UCG001|| id:ebi-a-GCST90017009	rs3842897	1	183503664	G	A	-0.112639	-0.0337	0.08881	0.074	0.0242751	0.6486	5.2e-06	21.5306
genus Family XIII UCG001genus Family XIII UCG001|| id:ebi-a-GCST90017009	rs62414802	6	76598635	C	T	-0.0611904	0.0261	0.2496	0.0483	0.013457	0.5897	4.29e-06	20.6762
genus Family XIII UCG001genus Family XIII UCG001|| id:ebi-a-GCST90017009	rs7119679	11	94681786	G	A	-0.0809085	-0.0489	0.242	0.0491	0.0174782	0.3187	3.52e-06	21.4287
genus Family XIII UCG001genus Family XIII UCG001|| id:ebi-a-GCST90017009	rs76463770	3	45479090	A	G	0.19313	-0.0921	0.03004	0.1246	0.0419866	0.4598	3.77e-06	21.1582
genus Family XIII UCG001genus Family XIII UCG001|| id:ebi-a-GCST90017009	rs8076666	17	78223817	G	A	-0.088655	-0.0967	0.88	0.0646	0.0198094	0.1345	8.02e-06	20.0292
genus Flavonifractorgenus Flavonifractor|| id:ebi-a-GCST90017010	rs114873521	5	168218403	C	T	-0.130067	0.1065	0.07299	0.0818	0.0294087	0.1932	7.13e-06	19.5606
genus Flavonifractorgenus Flavonifractor|| id:ebi-a-GCST90017010	rs11811696	1	237351354	T	C	-0.116063	0.0528	0.08213	0.0761	0.0241012	0.4879	2.07e-06	23.1905
genus Flavonifractorgenus Flavonifractor|| id:ebi-a-GCST90017010	rs12030302	1	77887835	G	A	0.0692276	-0.0161	0.5274	0.0421	0.0137467	0.701501	5.61e-07	25.3607
genus Flavonifractorgenus Flavonifractor|| id:ebi-a-GCST90017010	rs34066017	11	44849689	A	G	0.0764294	-0.0922	0.2062	0.0522	0.0159789	0.0771205	1.52e-06	22.8785
genus Flavonifractorgenus Flavonifractor|| id:ebi-a-GCST90017010	rs806808	10	32381186	C	T	-0.0667272	0.006	0.5592	0.0426	0.0136557	0.8882	1.18e-06	23.8769
genus Fusicatenibactergenus Fusicatenibacter|| id:ebi-a-GCST90017011	rs10439674	21	42681392	A	G	-0.0572129	0.0581	0.2027	0.0519	0.0130007	0.2637	7.68e-06	19.3666
genus Fusicatenibactergenus Fusicatenibacter|| id:ebi-a-GCST90017011	rs167879	20	55937366	T	C	0.0659543	0.1122	0.8518	0.0594	0.0148763	0.0587395	5.87e-06	19.6561
genus Fusicatenibactergenus Fusicatenibacter|| id:ebi-a-GCST90017011	rs1864685	17	70721782	A	C	-0.0494799	-0.0684	0.4065	0.0427	0.0108105	0.1088	4.96e-06	20.9491
genus Fusicatenibactergenus Fusicatenibacter|| id:ebi-a-GCST90017011	rs2025938	10	112177119	G	A	-0.0967298	0.0151	0.06632	0.0853	0.0205426	0.8599	2.99e-06	22.1722
genus Fusicatenibactergenus Fusicatenibacter|| id:ebi-a-GCST90017011	rs206581	18	10370596	A	G	-0.0568339	-0.104	0.2177	0.0513	0.0127894	0.0425197	8.96e-06	19.7476
genus Fusicatenibactergenus Fusicatenibacter|| id:ebi-a-GCST90017011	rs2132128	8	15360718	G	A	-0.0771914	-0.1049	0.1031	0.0702	0.0160344	0.1351	1.08e-06	23.1757
genus Fusicatenibactergenus Fusicatenibacter|| id:ebi-a-GCST90017011	rs3303	10	120447429	T	C	-0.0953657	-0.0061	0.06418	0.0869	0.020407	0.9443	3.94e-06	21.8387
genus Fusicatenibactergenus Fusicatenibacter|| id:ebi-a-GCST90017011	rs4378146	1	24927625	A	C	-0.0616691	-0.0327	0.2556	0.0482	0.0125259	0.498101	7.2e-07	24.2391
genus Fusicatenibactergenus Fusicatenibacter|| id:ebi-a-GCST90017011	rs60254196	7	148856720	G	A	0.0492427	-0.0267	0.535	0.0422	0.0109365	0.5267	5.47e-06	20.2734
genus Fusicatenibactergenus Fusicatenibacter|| id:ebi-a-GCST90017011	rs62187631	2	226649570	T	C	-0.0710571	-0.0435	0.1916	0.0535	0.015924	0.416	4.55e-06	19.9118
genus Fusicatenibactergenus Fusicatenibacter|| id:ebi-a-GCST90017011	rs62353480	5	29595000	A	G	-0.0701397	0.0169	0.1753	0.0561	0.0145589	0.7637	1.57e-06	23.2098
genus Fusicatenibactergenus Fusicatenibacter|| id:ebi-a-GCST90017011	rs6515626	20	25257001	G	A	0.141575	-0.1914	0.06684	0.0842	0.0313559	0.0230898	7.29e-06	20.3861
genus Fusicatenibactergenus Fusicatenibacter|| id:ebi-a-GCST90017011	rs704418	3	64252803	C	T	-0.0739124	0.1054	0.8681	0.0637	0.0151073	0.0978003	7.77e-07	23.9365
genus Fusicatenibactergenus Fusicatenibacter|| id:ebi-a-GCST90017011	rs73103914	12	58658311	A	G	-0.0597324	0.0038	0.1504	0.0585	0.0134458	0.9482	8.3e-06	19.7354
genus Fusicatenibactergenus Fusicatenibacter|| id:ebi-a-GCST90017011	rs792108	2	5532793	C	T	0.0508345	-0.0289	0.5909	0.0428	0.0113843	0.5004	8.5e-06	19.939
genus Fusicatenibactergenus Fusicatenibacter|| id:ebi-a-GCST90017011	rs8028026	15	88353215	G	A	0.0792146	0.0013	0.9072	0.073	0.0180505	0.9859	8.06e-06	19.2589
genus Fusicatenibactergenus Fusicatenibacter|| id:ebi-a-GCST90017011	rs8063430	16	73821805	T	C	-0.104026	-0.0881	0.0509	0.0963	0.022217	0.3602	4.93e-06	21.9237
genus Fusicatenibactergenus Fusicatenibacter|| id:ebi-a-GCST90017011	rs9905659	17	70697344	G	A	-0.061617	-0.0389	0.1839	0.0543	0.0136576	0.4745	7.31e-06	20.3541
genus Gordonibactergenus Gordonibacter|| id:ebi-a-GCST90017012	rs13412653	2	30158494	A	C	0.107597	-0.0058	0.3712	0.0434	0.0239228	0.8936	8.61e-06	20.2291
genus Gordonibactergenus Gordonibacter|| id:ebi-a-GCST90017012	rs16955299	17	52957210	G	A	-0.196423	-0.0271	0.09878	0.0708	0.0433538	0.7019	6.37e-06	20.5272
genus Gordonibactergenus Gordonibacter|| id:ebi-a-GCST90017012	rs322296	7	136937189	G	A	0.17869	0.0726	0.07463	0.0804	0.037722	0.3663	4.02e-06	22.4394
genus Gordonibactergenus Gordonibacter|| id:ebi-a-GCST90017012	rs35042269	4	8142607	C	A	-0.180293	0.0404	0.1139	0.0665	0.0403296	0.5433	8.11e-06	19.9853
genus Gordonibactergenus Gordonibacter|| id:ebi-a-GCST90017012	rs3765837	1	210628449	T	G	-0.190729	-0.0321	0.07183	0.0817	0.0433608	0.6943	7.17e-06	19.3481
genus Gordonibactergenus Gordonibacter|| id:ebi-a-GCST90017012	rs4596722	9	88787144	G	A	-0.102908	0.041	0.4993	0.0421	0.0231571	0.33	9.06e-06	19.7483
genus Gordonibactergenus Gordonibacter|| id:ebi-a-GCST90017012	rs72714787	4	136768501	C	A	0.181405	0.0022	0.1319	0.0619	0.0377102	0.9717	1.43e-06	23.1409
genus Gordonibactergenus Gordonibacter|| id:ebi-a-GCST90017012	rs72939513	1	83136096	A	G	-0.21399	0.0164	0.05143	0.0955	0.0490592	0.8636	7.98e-06	19.0259
genus Gordonibactergenus Gordonibacter|| id:ebi-a-GCST90017012	rs7294633	12	29024534	T	C	-0.12867	-0.0325	0.7265	0.0476	0.0249946	0.4943	3.44e-07	26.501
genus Gordonibactergenus Gordonibacter|| id:ebi-a-GCST90017012	rs768830	7	18970607	A	G	-0.149852	0.0514	0.8442	0.0581	0.0333315	0.3763	7.76e-06	20.2123
genus Haemophilusgenus Haemophilus|| id:ebi-a-GCST90017013	rs10781340	9	78752170	A	G	-0.0948915	-0.0372	0.8741	0.064	0.0203221	0.5606	4.32e-06	21.8031
genus Haemophilusgenus Haemophilus|| id:ebi-a-GCST90017013	rs111582866	16	48742489	G	A	-0.124265	0.0807	0.08744	0.075	0.026016	0.2815	1.27e-06	22.8148
genus Haemophilusgenus Haemophilus|| id:ebi-a-GCST90017013	rs35509	12	115493337	G	A	0.128249	-0.0683	0.04251	0.1052	0.0268779	0.5165	2.01e-06	22.7676
genus Haemophilusgenus Haemophilus|| id:ebi-a-GCST90017013	rs4822728	22	26891808	T	C	0.0705861	-0.0091	0.4824	0.042	0.0151388	0.8292	3.48e-06	21.7398
genus Haemophilusgenus Haemophilus|| id:ebi-a-GCST90017013	rs76022354	10	94306385	C	T	0.244638	-0.034	0.04991	0.0973	0.0505504	0.726999	1.83e-06	23.4206
genus Haemophilusgenus Haemophilus|| id:ebi-a-GCST90017013	rs78909003	9	105650242	T	C	-0.246256	-0.1771	0.05524	0.0938	0.0503924	0.0589305	1.67e-06	23.8805
genus Haemophilusgenus Haemophilus|| id:ebi-a-GCST90017013	rs9328464	6	8350917	T	C	0.0723095	-0.0377	0.4475	0.0422	0.0148799	0.3716	1.42e-06	23.6151
genus Haemophilusgenus Haemophilus|| id:ebi-a-GCST90017013	rs9382510	6	55448491	C	T	-0.093521	-0.0193	0.2641	0.0476	0.0172649	0.6848	7.12e-08	29.342
genus Haemophilusgenus Haemophilus|| id:ebi-a-GCST90017013	rs9895850	17	64535013	T	C	-0.192957	-0.0354	0.04369	0.1031	0.0416755	0.7311	2.14e-06	21.4368
genus Holdemanellagenus Holdemanella|| id:ebi-a-GCST90017014	rs12513188	4	71000791	G	A	0.0903906	-0.0496	0.2686	0.0474	0.0195276	0.2953	4.65e-06	21.4264
genus Holdemanellagenus Holdemanella|| id:ebi-a-GCST90017014	rs17586763	13	50932063	T	C	-0.227285	-0.0557	0.05157	0.0953	0.0510135	0.5589	7.72e-06	19.8505
genus Holdemanellagenus Holdemanella|| id:ebi-a-GCST90017014	rs1926302	1	65153340	G	A	-0.107972	0.0184	0.225	0.0503	0.0231421	0.7146	7.5e-06	21.7679
genus Holdemanellagenus Holdemanella|| id:ebi-a-GCST90017014	rs34187114	8	138623633	C	A	-0.104505	-0.0929	0.1111	0.067	0.022601	0.1657	5.13e-06	21.3805
genus Holdemanellagenus Holdemanella|| id:ebi-a-GCST90017014	rs35228298	3	85392882	G	A	0.0934832	0.07	0.1612	0.0575	0.0202886	0.2231	7.3e-06	21.2306
genus Holdemanellagenus Holdemanella|| id:ebi-a-GCST90017014	rs4541991	9	105004835	T	C	-0.0927334	0.0243	0.3229	0.0448	0.0194435	0.587801	2.1e-06	22.747
genus Holdemanellagenus Holdemanella|| id:ebi-a-GCST90017014	rs607782	6	4148609	C	T	0.0854214	0.0298	0.6083	0.0436	0.0172515	0.494899	7.19e-07	24.5177
genus Holdemanellagenus Holdemanella|| id:ebi-a-GCST90017014	rs62113381	19	7668225	T	C	-0.105447	0.0299	0.1313	0.0623	0.0232029	0.6317	5.54e-06	20.653
genus Holdemanellagenus Holdemanella|| id:ebi-a-GCST90017014	rs73011279	19	15020095	T	C	-0.0961669	-0.0934	0.2332	0.0501	0.0199336	0.0625302	1.36e-06	23.2745
genus Holdemanellagenus Holdemanella|| id:ebi-a-GCST90017014	rs75764681	10	4494630	T	C	-0.283103	0.1967	0.04499	0.1027	0.0598999	0.0553796	1.94e-06	22.3376
genus Holdemanellagenus Holdemanella|| id:ebi-a-GCST90017014	rs8113760	19	43851935	G	A	0.078999	0.0047	0.309	0.0456	0.01734	0.9173	4.62e-06	20.7561
genus Holdemaniagenus Holdemania|| id:ebi-a-GCST90017015	rs10885477	10	115332413	T	C	-0.135137	-0.1603	0.05008	0.097	0.0301894	0.0982992	8.6e-06	20.0373
genus Holdemaniagenus Holdemania|| id:ebi-a-GCST90017015	rs11080063	17	26789271	G	A	-0.0665238	-0.006	0.4058	0.0428	0.0149837	0.8891	6.67e-06	19.7113
genus Holdemaniagenus Holdemania|| id:ebi-a-GCST90017015	rs111745969	15	93110222	A	G	0.120677	0.0096	0.1357	0.0616	0.0265781	0.8759	3.71e-06	20.6158
genus Holdemaniagenus Holdemania|| id:ebi-a-GCST90017015	rs113593397	8	123973840	A	G	-0.128935	0.036	0.09605	0.0712	0.0282526	0.613501	9.36e-06	20.8269
genus Holdemaniagenus Holdemania|| id:ebi-a-GCST90017015	rs116500994	13	81685543	G	T	-0.13755	0.0641	0.04751	0.0986	0.0293386	0.5152	2.34e-06	21.9807
genus Holdemaniagenus Holdemania|| id:ebi-a-GCST90017015	rs12701617	7	38292857	A	G	-0.0660617	0.0225	0.4647	0.0418	0.0149427	0.590599	9.52e-06	19.5453
genus Holdemaniagenus Holdemania|| id:ebi-a-GCST90017015	rs1867876	11	18768068	T	C	0.0842919	-0.0082	0.2979	0.0459	0.0162192	0.8579	2.74e-07	27.0093
genus Holdemaniagenus Holdemania|| id:ebi-a-GCST90017015	rs4146507	5	106209093	C	T	0.079488	0.0483	0.2444	0.0491	0.0177002	0.3256	7.23e-06	20.1673
genus Holdemaniagenus Holdemania|| id:ebi-a-GCST90017015	rs73139538	7	63323145	G	A	-0.148594	0.0081	0.03024	0.1232	0.0327469	0.9473	7.77e-06	20.5903
genus Holdemaniagenus Holdemania|| id:ebi-a-GCST90017015	rs77293403	5	77388406	A	G	0.164556	-0.0113	0.03562	0.1149	0.0341775	0.9213	1.77e-06	23.1818
genus Holdemaniagenus Holdemania|| id:ebi-a-GCST90017015	rs80149660	10	129908282	C	T	-0.232987	-0.1548	0.04376	0.1017	0.0519183	0.1282	6.04e-06	20.1383
genus Holdemaniagenus Holdemania|| id:ebi-a-GCST90017015	rs9500080	6	105737322	C	T	0.0926764	-0.0072	0.171	0.056	0.0178886	0.8977	4.09e-07	26.8402
genus Holdemaniagenus Holdemania|| id:ebi-a-GCST90017015	rs9529719	13	70856516	C	T	-0.074038	-0.0509	0.6762	0.045	0.0160494	0.2588	5.97e-06	21.281
genus Holdemaniagenus Holdemania|| id:ebi-a-GCST90017015	rs967319	3	60615680	T	C	0.0788638	0.0408	0.2393	0.049	0.0176744	0.4057	8.38e-06	19.9098
genus Howardellagenus Howardella|| id:ebi-a-GCST90017016	rs10048062	15	98476920	C	T	-0.147352	0.0956	0.08885	0.0754	0.0336531	0.2046	8.59e-06	19.1718
genus Howardellagenus Howardella|| id:ebi-a-GCST90017016	rs12452946	17	17253288	A	G	-0.105833	0.0422	0.4975	0.042	0.0228941	0.3152	3.8e-06	21.3695
genus Howardellagenus Howardella|| id:ebi-a-GCST90017016	rs1484873	18	43206985	G	A	0.227831	0.0199	0.8481	0.0587	0.046335	0.734401	2.56e-06	24.1773
genus Howardellagenus Howardella|| id:ebi-a-GCST90017016	rs17167098	7	133154356	G	A	-0.169366	-0.0163	0.1369	0.0613	0.0352068	0.7902	1.12e-06	23.1419
genus Howardellagenus Howardella|| id:ebi-a-GCST90017016	rs2154047	14	95452797	A	C	0.192557	0.0259	0.9117	0.0742	0.0420093	0.7274	9.97e-06	21.0101
genus Howardellagenus Howardella|| id:ebi-a-GCST90017016	rs36081916	7	93527414	T	C	-0.18123	-0.0473	0.08937	0.0747	0.0402987	0.5259	4.7e-06	20.2245
genus Howardellagenus Howardella|| id:ebi-a-GCST90017016	rs3791893	2	218819396	A	G	0.147035	-0.0046	0.1425	0.0603	0.034023	0.9386	9.5e-06	18.6765
genus Howardellagenus Howardella|| id:ebi-a-GCST90017016	rs609430	4	169178315	T	G	-0.112045	0.0531	0.3496	0.044	0.0239328	0.2273	3.34e-06	21.9178
genus Howardellagenus Howardella|| id:ebi-a-GCST90017016	rs672217	18	60125134	G	A	0.164146	0.0136	0.1989	0.0525	0.0349993	0.7963	3.52e-06	21.9959
genus Hungatellagenus Hungatella|| id:ebi-a-GCST90017017	rs10044993	5	58424440	A	C	-0.139547	-0.0463	0.9147	0.0757	0.0316748	0.5406	8.07e-06	19.4095
genus Hungatellagenus Hungatella|| id:ebi-a-GCST90017017	rs13128780	4	166058998	T	C	-0.149725	0.0568	0.1885	0.0537	0.0312777	0.2894	1.75e-06	22.915
genus Hungatellagenus Hungatella|| id:ebi-a-GCST90017017	rs13249325	8	14853525	T	G	-0.100023	0.0618	0.4684	0.0422	0.0225883	0.1426	9.69e-06	19.608
genus Hungatellagenus Hungatella|| id:ebi-a-GCST90017017	rs17092615	14	95973619	G	A	0.152235	0.0064	0.1389	0.0606	0.0337867	0.916	7.38e-06	20.3019
genus Hungatellagenus Hungatella|| id:ebi-a-GCST90017017	rs72759041	15	89577376	G	T	-0.126025	0.043	0.2086	0.0521	0.0282242	0.4089	3.86e-06	19.9375
genus Intestinibactergenus Intestinibacter|| id:ebi-a-GCST90017018	rs10805326	4	14324623	A	G	-0.0775151	0.0044	0.7061	0.0461	0.0139665	0.9237	3.55e-08	30.8033
genus Intestinibactergenus Intestinibacter|| id:ebi-a-GCST90017018	rs11109097	12	97928437	T	C	-0.0624272	0.0083	0.5091	0.0424	0.0138539	0.8451	5.49e-06	20.305
genus Intestinibactergenus Intestinibacter|| id:ebi-a-GCST90017018	rs118030283	16	5993076	G	A	-0.151829	-0.0252	0.04501	0.1013	0.0324471	0.8033	2.67e-06	21.8956
genus Intestinibactergenus Intestinibacter|| id:ebi-a-GCST90017018	rs16938435	9	21502923	T	C	-0.112189	0.0096	0.09656	0.071	0.0235439	0.8922	1.8e-06	22.7062
genus Intestinibactergenus Intestinibacter|| id:ebi-a-GCST90017018	rs2098844	11	127703160	T	C	0.0575295	0.0057	0.6212	0.0437	0.0128416	0.8959	6.79e-06	20.0698
genus Intestinibactergenus Intestinibacter|| id:ebi-a-GCST90017018	rs2702387	4	179361262	G	A	-0.0608559	0.041	0.5954	0.0427	0.0132145	0.3377	4.26e-06	21.2082
genus Intestinibactergenus Intestinibacter|| id:ebi-a-GCST90017018	rs4327025	15	92446683	G	A	-0.0810346	0.0156	0.1855	0.0538	0.0154397	0.7724	1.64e-07	27.5463
genus Intestinibactergenus Intestinibacter|| id:ebi-a-GCST90017018	rs447950	5	148846426	A	G	0.0628342	-0.0291	0.376	0.0435	0.0136652	0.503	5.64e-06	21.1427
genus Intestinibactergenus Intestinibacter|| id:ebi-a-GCST90017018	rs478972	11	125663184	C	T	0.142681	-0.0679	0.9086	0.0724	0.0297116	0.3483	1.82e-06	23.0611
genus Intestinibactergenus Intestinibacter|| id:ebi-a-GCST90017018	rs6062862	20	61325223	A	G	0.0924508	-0.0254	0.08285	0.0762	0.0204658	0.738901	6.68e-06	20.4063
genus Intestinibactergenus Intestinibacter|| id:ebi-a-GCST90017018	rs62430350	6	170918194	T	C	0.151096	0.0418	0.03688	0.1123	0.0351476	0.709601	6.84e-06	18.4805
genus Intestinibactergenus Intestinibacter|| id:ebi-a-GCST90017018	rs68093214	3	70657785	C	T	0.0662258	0.0042	0.2407	0.0491	0.0149877	0.9319	9.26e-06	19.5247
genus Intestinibactergenus Intestinibacter|| id:ebi-a-GCST90017018	rs6875660	5	159686256	C	T	0.0890455	-0.0255	0.06097	0.0882	0.0193905	0.772499	3.06e-06	21.0885
genus Intestinibactergenus Intestinibacter|| id:ebi-a-GCST90017018	rs893394	2	20054971	G	A	0.0583322	0.0121	0.4532	0.0425	0.0130729	0.776499	7.85e-06	19.9101
genus Intestinibactergenus Intestinibacter|| id:ebi-a-GCST90017018	rs9348442	6	10303945	C	T	0.099082	0.0207	0.1259	0.0628	0.0221625	0.7417	6.26e-06	19.9872
genus Intestinimonasgenus Intestinimonas|| id:ebi-a-GCST90017019	rs10262702	7	66890843	T	C	0.0918017	-0.0706	0.1237	0.064	0.0194885	0.2698	2.06e-06	22.1894
genus Intestinimonasgenus Intestinimonas|| id:ebi-a-GCST90017019	rs11258178	10	13124513	A	G	0.0660742	-0.0851	0.4903	0.0422	0.0134139	0.0435903	6.98e-07	24.2635
genus Intestinimonasgenus Intestinimonas|| id:ebi-a-GCST90017019	rs12226153	11	94364293	A	G	-0.151142	0.2104	0.01455	0.1815	0.0306922	0.2462	5.12e-07	24.2501
genus Intestinimonasgenus Intestinimonas|| id:ebi-a-GCST90017019	rs17067892	8	3763540	C	T	0.107194	-0.0645	0.08745	0.0741	0.0250013	0.3841	6.38e-06	18.383
genus Intestinimonasgenus Intestinimonas|| id:ebi-a-GCST90017019	rs1859797	7	22007303	G	A	0.060368	0.0037	0.5492	0.0422	0.0131793	0.9308	4.12e-06	20.9811
genus Intestinimonasgenus Intestinimonas|| id:ebi-a-GCST90017019	rs2276760	3	150620956	A	G	-0.0685233	-0.0793	0.2392	0.0493	0.0152546	0.108	7.84e-06	20.1779
genus Intestinimonasgenus Intestinimonas|| id:ebi-a-GCST90017019	rs2731794	5	17209391	C	T	0.120632	0.1657	0.03457	0.1167	0.0257529	0.1558	1.92e-06	21.9418
genus Intestinimonasgenus Intestinimonas|| id:ebi-a-GCST90017019	rs2930225	16	85327902	T	G	-0.0729524	-0.0254	0.767	0.0497	0.0152948	0.609	1.35e-06	22.7505
genus Intestinimonasgenus Intestinimonas|| id:ebi-a-GCST90017019	rs4113676	20	6218922	A	C	-0.218507	0.0227	0.015	0.1787	0.0490152	0.899	7.42e-06	19.8733
genus Intestinimonasgenus Intestinimonas|| id:ebi-a-GCST90017019	rs4784055	16	58818770	T	C	-0.175324	0.0616	0.05027	0.0969	0.038599	0.5248	8.72e-07	20.6315
genus Intestinimonasgenus Intestinimonas|| id:ebi-a-GCST90017019	rs62240188	3	10611142	G	A	0.130074	0.0035	0.09322	0.0723	0.0267179	0.9609	2.2e-06	23.7015
genus Intestinimonasgenus Intestinimonas|| id:ebi-a-GCST90017019	rs6934519	6	67200802	C	T	0.0692373	-0.0056	0.2564	0.0481	0.0151154	0.9066	8.57e-06	20.9817
genus Intestinimonasgenus Intestinimonas|| id:ebi-a-GCST90017019	rs716604	2	6514088	A	G	0.0818068	-0.0761	0.2294	0.0499	0.0165992	0.1275	8.57e-07	24.2887
genus Intestinimonasgenus Intestinimonas|| id:ebi-a-GCST90017019	rs7170984	15	93819735	T	C	-0.0658116	-0.0197	0.2825	0.0468	0.0140767	0.6734	2.98e-06	21.8576
genus Intestinimonasgenus Intestinimonas|| id:ebi-a-GCST90017019	rs72982915	2	140898088	C	T	0.183158	-0.0624	0.05643	0.0914	0.0402743	0.4946	4.91e-06	20.6822
genus Intestinimonasgenus Intestinimonas|| id:ebi-a-GCST90017019	rs9823439	3	17187502	C	T	0.0581947	0.0043	0.5379	0.0423	0.0131455	0.9189	9.86e-06	19.598
genus Lachnoclostridiumgenus Lachnoclostridium|| id:ebi-a-GCST90017020	rs1031599	3	66725825	T	G	0.078627	-0.0266	0.9354	0.0865	0.0175644	0.758501	6.31e-06	20.039
genus Lachnoclostridiumgenus Lachnoclostridium|| id:ebi-a-GCST90017020	rs12566975	1	185091351	T	C	-0.0468097	-0.0109	0.4523	0.0422	0.0105787	0.7954	9.57e-06	19.5797
genus Lachnoclostridiumgenus Lachnoclostridium|| id:ebi-a-GCST90017020	rs1528479	2	167244051	A	G	0.0497799	-0.049	0.6245	0.0436	0.0111919	0.2614	9.64e-06	19.7834
genus Lachnoclostridiumgenus Lachnoclostridium|| id:ebi-a-GCST90017020	rs1997204	12	102046595	C	T	0.108075	-0.1328	0.9553	0.1017	0.0242022	0.1916	5.97e-06	19.9407
genus Lachnoclostridiumgenus Lachnoclostridium|| id:ebi-a-GCST90017020	rs2385421	18	19743455	A	G	0.0746186	-0.0309	0.1185	0.0653	0.0180734	0.6363	7.14e-06	17.0457
genus Lachnoclostridiumgenus Lachnoclostridium|| id:ebi-a-GCST90017020	rs3821998	4	38694566	C	A	-0.0864066	0.0903	0.1049	0.0684	0.0192519	0.187	6.72e-06	20.144
genus Lachnoclostridiumgenus Lachnoclostridium|| id:ebi-a-GCST90017020	rs4738679	8	59370320	A	G	0.0520267	-0.0168	0.6152	0.0432	0.011404	0.697599	4.42e-06	20.8132
genus Lachnoclostridiumgenus Lachnoclostridium|| id:ebi-a-GCST90017020	rs6112314	20	19300846	A	C	-0.0561715	0.0115	0.3322	0.0447	0.0108174	0.7977	2.43e-07	26.9641
genus Lachnoclostridiumgenus Lachnoclostridium|| id:ebi-a-GCST90017020	rs615997	3	23037786	T	C	0.0511752	-0.0108	0.5119	0.0419	0.0106491	0.7959	2.03e-06	23.0937
genus Lachnoclostridiumgenus Lachnoclostridium|| id:ebi-a-GCST90017020	rs62285313	3	177470032	A	G	0.0864203	-0.1086	0.0984	0.0713	0.0181565	0.1276	1.58e-06	22.6552
genus Lachnoclostridiumgenus Lachnoclostridium|| id:ebi-a-GCST90017020	rs72829893	17	46694541	G	T	0.117472	0.0376	0.1028	0.0689	0.0268103	0.585	5.58e-06	19.1984
genus Lachnoclostridiumgenus Lachnoclostridium|| id:ebi-a-GCST90017020	rs78068103	17	13816159	A	G	0.0886199	-0.1049	0.116	0.0658	0.0194248	0.111	3.67e-06	20.8137
genus Lachnoclostridiumgenus Lachnoclostridium|| id:ebi-a-GCST90017020	rs789029	18	1053252	C	T	-0.0641288	-0.0777	0.1401	0.0604	0.0137974	0.1987	3.75e-06	21.6029
genus Lachnospiraceae FCS020 groupgenus Lachnospiraceae FCS020 group|| id:ebi-a-GCST90017021	rs10093861	8	121244406	G	A	-0.0568869	-0.0066	0.408	0.0429	0.0121152	0.8769	3.06e-06	22.0477
genus Lachnospiraceae FCS020 groupgenus Lachnospiraceae FCS020 group|| id:ebi-a-GCST90017021	rs1254846	10	44346094	A	G	-0.105963	-0.0903	0.8559	0.0622	0.0232501	0.1462	5.6e-06	20.7711
genus Lachnospiraceae FCS020 groupgenus Lachnospiraceae FCS020 group|| id:ebi-a-GCST90017021	rs1363769	19	17865305	C	T	0.200628	0.026	0.9678	0.121	0.0449372	0.8299	1.58e-06	19.9329
genus Lachnospiraceae FCS020 groupgenus Lachnospiraceae FCS020 group|| id:ebi-a-GCST90017021	rs2322265	4	166588085	C	T	-0.0666305	-0.0619	0.265	0.048	0.0141577	0.1974	5.21e-06	22.1493
genus Lachnospiraceae FCS020 groupgenus Lachnospiraceae FCS020 group|| id:ebi-a-GCST90017021	rs2862811	3	165996415	C	T	-0.0564927	-0.0525	0.6989	0.046	0.0121736	0.2546	3.92e-06	21.5351
genus Lachnospiraceae FCS020 groupgenus Lachnospiraceae FCS020 group|| id:ebi-a-GCST90017021	rs35035870	11	3248876	T	C	-0.190615	-0.1841	0.03929	0.1089	0.0414403	0.0909097	2.62e-06	21.1577
genus Lachnospiraceae FCS020 groupgenus Lachnospiraceae FCS020 group|| id:ebi-a-GCST90017021	rs3999074	10	65563647	G	T	-0.0550587	-0.0684	0.4933	0.0421	0.0121847	0.1045	6.55e-06	20.4184
genus Lachnospiraceae FCS020 groupgenus Lachnospiraceae FCS020 group|| id:ebi-a-GCST90017021	rs4452603	6	71966268	T	G	0.0604208	-0.0228	0.2727	0.0475	0.0135965	0.6303	8.98e-06	19.7478
genus Lachnospiraceae FCS020 groupgenus Lachnospiraceae FCS020 group|| id:ebi-a-GCST90017021	rs7249113	19	2571232	G	A	0.0679483	-0.0049	0.298	0.0459	0.0133496	0.915	3.72e-07	25.9072
genus Lachnospiraceae FCS020 groupgenus Lachnospiraceae FCS020 group|| id:ebi-a-GCST90017021	rs72793667	2	53946431	A	G	-0.116881	-0.0178	0.04049	0.1078	0.0246589	0.8686	1.63e-06	22.4668
genus Lachnospiraceae FCS020 groupgenus Lachnospiraceae FCS020 group|| id:ebi-a-GCST90017021	rs9308097	4	165786478	G	A	-0.055381	-0.0469	0.5076	0.042	0.0123659	0.2635	7.47e-06	20.0572
genus Lachnospiraceae FCS020 groupgenus Lachnospiraceae FCS020 group|| id:ebi-a-GCST90017021	rs9788306	13	40419314	C	T	-0.062804	0.0331	0.288	0.0465	0.0130744	0.4762	1.39e-06	23.0744
genus Lachnospiraceae NC2004 groupgenus Lachnospiraceae NC2004 group|| id:ebi-a-GCST90017022	rs117467633	17	21157406	T	C	-0.169687	0.1183	0.04027	0.1096	0.0383169	0.2805	9.13e-06	19.6118
genus Lachnospiraceae NC2004 groupgenus Lachnospiraceae NC2004 group|| id:ebi-a-GCST90017022	rs12127733	1	234157721	G	A	0.115182	0.0148	0.1796	0.0547	0.0246006	0.7867	3.11e-06	21.9219
genus Lachnospiraceae NC2004 groupgenus Lachnospiraceae NC2004 group|| id:ebi-a-GCST90017022	rs12208226	6	22725908	C	A	-0.154739	-0.001	0.1054	0.0678	0.0340372	0.9885	9.75e-06	20.6677
genus Lachnospiraceae NC2004 groupgenus Lachnospiraceae NC2004 group|| id:ebi-a-GCST90017022	rs12863463	13	47512191	G	A	-0.156365	0.0003	0.07815	0.0788	0.0345372	0.9969	6.04e-06	20.4977
genus Lachnospiraceae NC2004 groupgenus Lachnospiraceae NC2004 group|| id:ebi-a-GCST90017022	rs17067076	18	58229086	G	A	-0.154631	-0.0171	0.1153	0.0656	0.0352194	0.7942	5.61e-06	19.2765
genus Lachnospiraceae NC2004 groupgenus Lachnospiraceae NC2004 group|| id:ebi-a-GCST90017022	rs1928659	9	29334137	T	C	0.102522	0.0299	0.2031	0.0525	0.0226445	0.569399	6.17e-06	20.4979
genus Lachnospiraceae NC2004 groupgenus Lachnospiraceae NC2004 group|| id:ebi-a-GCST90017022	rs1929743	13	76829562	T	C	0.0837206	-0.005	0.3359	0.0444	0.0190318	0.9107	9.06e-06	19.3511
genus Lachnospiraceae NC2004 groupgenus Lachnospiraceae NC2004 group|| id:ebi-a-GCST90017022	rs3756315	5	149544722	A	G	-0.0883469	0.0337	0.2966	0.046	0.0188397	0.4634	3.33e-06	21.9905
genus Lachnospiraceae NC2004 groupgenus Lachnospiraceae NC2004 group|| id:ebi-a-GCST90017022	rs6116753	20	5330700	G	A	0.0994748	0.0252	0.1789	0.0549	0.0209139	0.6459	2.92e-06	22.6233
genus Lachnospiraceae ND3007 groupgenus Lachnospiraceae ND3007 group|| id:ebi-a-GCST90017023	rs2861203	3	172950553	G	A	0.0572304	0.0462	0.3008	0.0462	0.0127279	0.3182	7.37e-06	20.2181
genus Lachnospiraceae ND3007 groupgenus Lachnospiraceae ND3007 group|| id:ebi-a-GCST90017023	rs72776675	10	14137663	T	C	-0.0647067	0.0325	0.1721	0.0558	0.014797	0.5611	8.72e-06	19.1228
genus Lachnospiraceae ND3007 groupgenus Lachnospiraceae ND3007 group|| id:ebi-a-GCST90017023	rs9932954	16	1100633	A	G	-0.0561864	0.0602	0.3355	0.0446	0.0115984	0.1771	1.25e-06	23.4675
genus Lachnospiraceae NK4A136 groupgenus Lachnospiraceae NK4A136 group|| id:ebi-a-GCST90017024	rs10952110	7	8497922	G	T	0.0487709	0.0856	0.4451	0.0424	0.0109614	0.0436204	9.08e-06	19.7965
genus Lachnospiraceae NK4A136 groupgenus Lachnospiraceae NK4A136 group|| id:ebi-a-GCST90017024	rs11263806	17	35240097	A	G	-0.0524615	0.0268	0.3413	0.0445	0.0116758	0.5464	5.07e-06	20.1887
genus Lachnospiraceae NK4A136 groupgenus Lachnospiraceae NK4A136 group|| id:ebi-a-GCST90017024	rs12611395	19	21806125	G	A	0.0902532	-0.0399	0.8941	0.0684	0.0199652	0.5597	5.83e-06	20.4352
genus Lachnospiraceae NK4A136 groupgenus Lachnospiraceae NK4A136 group|| id:ebi-a-GCST90017024	rs160061	5	6116659	G	A	-0.0513831	-0.0343	0.4807	0.0421	0.0108094	0.4153	2.12e-06	22.5963
genus Lachnospiraceae NK4A136 groupgenus Lachnospiraceae NK4A136 group|| id:ebi-a-GCST90017024	rs28540839	8	84735080	A	C	0.0508285	0.002	0.4763	0.0421	0.0110591	0.9629	9.34e-06	21.1239
genus Lachnospiraceae NK4A136 groupgenus Lachnospiraceae NK4A136 group|| id:ebi-a-GCST90017024	rs2880566	17	30016653	T	C	0.0599578	-0.0544	0.1489	0.0597	0.0134693	0.3621	5.61e-06	19.8153
genus Lachnospiraceae NK4A136 groupgenus Lachnospiraceae NK4A136 group|| id:ebi-a-GCST90017024	rs4955932	3	55181375	T	C	-0.0492283	0.0368	0.388	0.0436	0.0109388	0.3988	7.05e-06	20.253
genus Lachnospiraceae NK4A136 groupgenus Lachnospiraceae NK4A136 group|| id:ebi-a-GCST90017024	rs59805249	5	90289997	T	C	0.0936162	-0.1044	0.09308	0.0722	0.0207982	0.1483	9.45e-06	20.2605
genus Lachnospiraceae NK4A136 groupgenus Lachnospiraceae NK4A136 group|| id:ebi-a-GCST90017024	rs68104925	14	100177681	T	C	-0.0549104	0.0887	0.3058	0.0456	0.0115385	0.0517095	2.37e-06	22.647
genus Lachnospiraceae NK4A136 groupgenus Lachnospiraceae NK4A136 group|| id:ebi-a-GCST90017024	rs7073658	10	62175024	G	T	0.0499621	0.0636	0.514	0.042	0.0109693	0.1305	5.27e-06	20.7455
genus Lachnospiraceae NK4A136 groupgenus Lachnospiraceae NK4A136 group|| id:ebi-a-GCST90017024	rs73044693	19	51256120	A	G	-0.10758	-0.1117	0.07018	0.084	0.0229884	0.1835	3.57e-06	21.9001
genus Lachnospiraceae NK4A136 groupgenus Lachnospiraceae NK4A136 group|| id:ebi-a-GCST90017024	rs7616165	3	190415145	G	T	-0.230542	0.0279	0.02518	0.1369	0.0483465	0.8382	2.77e-06	22.7389
genus Lachnospiraceae NK4A136 groupgenus Lachnospiraceae NK4A136 group|| id:ebi-a-GCST90017024	rs76193507	3	161749981	A	G	-0.22973	0.0403	0.08488	0.0747	0.0499776	0.59	2.93e-06	21.1293
genus Lachnospiraceae NK4A136 groupgenus Lachnospiraceae NK4A136 group|| id:ebi-a-GCST90017024	rs7832116	8	4842929	A	G	-0.0714756	0.0053	0.1282	0.0632	0.0151703	0.9335	3.57e-06	22.1987
genus Lachnospiraceae NK4A136 groupgenus Lachnospiraceae NK4A136 group|| id:ebi-a-GCST90017024	rs954878	1	54578401	A	G	-0.0520656	-0.0461	0.3727	0.0436	0.0109082	0.2906	1.78e-06	22.7822
genus Lachnospiraceae UCG001genus Lachnospiraceae UCG001|| id:ebi-a-GCST90017025	rs12131224	1	166199362	C	T	0.117095	0.2035	0.1087	0.0675	0.02591	0.00255499	7.4e-06	20.4241
genus Lachnospiraceae UCG001genus Lachnospiraceae UCG001|| id:ebi-a-GCST90017025	rs2050911	1	82384407	G	A	0.0751466	-0.0757	0.3384	0.0443	0.0153934	0.0879002	1.11e-06	23.8314
genus Lachnospiraceae UCG001genus Lachnospiraceae UCG001|| id:ebi-a-GCST90017025	rs2371284	12	56256262	C	T	0.0761893	0.0123	0.7676	0.0501	0.0170127	0.8055	7.56e-06	20.0559
genus Lachnospiraceae UCG001genus Lachnospiraceae UCG001|| id:ebi-a-GCST90017025	rs437876	3	42568440	T	C	0.0784637	0.002	0.3546	0.0441	0.0144768	0.9642	7.17e-08	29.376
genus Lachnospiraceae UCG001genus Lachnospiraceae UCG001|| id:ebi-a-GCST90017025	rs4981345	14	21455973	T	C	-0.0681973	0.0009	0.33	0.0448	0.0149831	0.9834	6.09e-06	20.7172
genus Lachnospiraceae UCG001genus Lachnospiraceae UCG001|| id:ebi-a-GCST90017025	rs573933	9	14477851	T	C	-0.107898	-0.0044	0.1067	0.0681	0.0232346	0.9487	3.11e-06	21.5653
genus Lachnospiraceae UCG001genus Lachnospiraceae UCG001|| id:ebi-a-GCST90017025	rs62496417	7	96965504	T	G	-0.0748504	0.0555	0.2155	0.0511	0.0165681	0.2771	5.88e-06	20.41
genus Lachnospiraceae UCG001genus Lachnospiraceae UCG001|| id:ebi-a-GCST90017025	rs7341608	8	56839500	T	C	-0.0784757	0.0204	0.1349	0.0618	0.0177648	0.7408	9.48e-06	19.5142
genus Lachnospiraceae UCG001genus Lachnospiraceae UCG001|| id:ebi-a-GCST90017025	rs74034332	16	79092359	G	A	0.168045	0.0564	0.06164	0.0875	0.0382637	0.5188	3.33e-06	19.2876
genus Lachnospiraceae UCG001genus Lachnospiraceae UCG001|| id:ebi-a-GCST90017025	rs78848836	1	53773248	A	G	-0.118868	-0.018	0.1033	0.0693	0.0259753	0.7952	3.38e-06	20.9415
genus Lachnospiraceae UCG001genus Lachnospiraceae UCG001|| id:ebi-a-GCST90017025	rs9403580	6	145006780	C	T	0.107801	-0.0911	0.1289	0.063	0.0229777	0.1481	3.47e-06	22.0106
genus Lachnospiraceae UCG001genus Lachnospiraceae UCG001|| id:ebi-a-GCST90017025	rs985416	3	148269083	T	C	-0.0970258	0.0544	0.8197	0.0546	0.0181807	0.3194	1.46e-07	28.4809
genus Lachnospiraceae UCG004genus Lachnospiraceae UCG004|| id:ebi-a-GCST90017026	rs11128180	3	70592215	A	G	0.0648288	-0.0346	0.2323	0.0496	0.0140126	0.4853	4.52e-06	21.4042
genus Lachnospiraceae UCG004genus Lachnospiraceae UCG004|| id:ebi-a-GCST90017026	rs12072562	1	105287469	T	C	0.133104	-0.0483	0.03871	0.1099	0.0303566	0.66	7.07e-06	19.2254
genus Lachnospiraceae UCG004genus Lachnospiraceae UCG004|| id:ebi-a-GCST90017026	rs12673420	7	71303007	G	A	0.0554351	-0.002	0.4987	0.042	0.0118375	0.9612	2.98e-06	21.9306
genus Lachnospiraceae UCG004genus Lachnospiraceae UCG004|| id:ebi-a-GCST90017026	rs12747809	1	240359089	A	G	0.062197	0.0558	0.718	0.0468	0.0125685	0.2333	8.65e-07	24.4891
genus Lachnospiraceae UCG004genus Lachnospiraceae UCG004|| id:ebi-a-GCST90017026	rs12894272	14	40536481	G	A	-0.0579792	-0.027	0.6638	0.0443	0.0125229	0.542	4.34e-06	21.4355
genus Lachnospiraceae UCG004genus Lachnospiraceae UCG004|| id:ebi-a-GCST90017026	rs233486	6	14817584	G	A	0.0799088	-0.0968	0.86	0.0607	0.017766	0.1109	6.28e-06	20.2307
genus Lachnospiraceae UCG004genus Lachnospiraceae UCG004|| id:ebi-a-GCST90017026	rs2444793	6	81318836	T	C	0.0542433	-0.0388	0.6131	0.0431	0.0118188	0.3674	4.77e-06	21.0642
genus Lachnospiraceae UCG004genus Lachnospiraceae UCG004|| id:ebi-a-GCST90017026	rs2726805	4	183247601	A	G	0.0548397	0.0036	0.4708	0.0426	0.0120844	0.9328	6.3e-06	20.594
genus Lachnospiraceae UCG004genus Lachnospiraceae UCG004|| id:ebi-a-GCST90017026	rs2882478	2	49904589	G	A	-0.0577091	0.0702	0.5369	0.0422	0.0118338	0.0961502	1.21e-06	23.7815
genus Lachnospiraceae UCG004genus Lachnospiraceae UCG004|| id:ebi-a-GCST90017026	rs35182105	12	24572337	A	G	-0.109724	-0.1696	0.05403	0.0937	0.024221	0.0703202	4.87e-06	20.522
genus Lachnospiraceae UCG004genus Lachnospiraceae UCG004|| id:ebi-a-GCST90017026	rs6656451	1	65990422	T	C	0.05436	-0.0373	0.5299	0.042	0.011947	0.374	5.57e-06	20.7034
genus Lachnospiraceae UCG004genus Lachnospiraceae UCG004|| id:ebi-a-GCST90017026	rs7629954	3	154242406	A	G	0.108441	-0.0158	0.04562	0.1031	0.023825	0.878	5.77e-06	20.7167
genus Lachnospiraceae UCG008genus Lachnospiraceae UCG008|| id:ebi-a-GCST90017027	rs10741777	11	19572557	T	C	-0.0973842	0.0003	0.3076	0.0455	0.0194791	0.995	7.69e-07	24.9942
genus Lachnospiraceae UCG008genus Lachnospiraceae UCG008|| id:ebi-a-GCST90017027	rs10793103	11	74391775	T	C	-0.0974344	0.0563	0.5512	0.0422	0.0181279	0.1825	9.35e-08	28.8888
genus Lachnospiraceae UCG008genus Lachnospiraceae UCG008|| id:ebi-a-GCST90017027	rs10801803	1	90818872	G	A	-0.117029	-0.0859	0.1434	0.0596	0.0243085	0.1497	1.4e-06	23.1777
genus Lachnospiraceae UCG008genus Lachnospiraceae UCG008|| id:ebi-a-GCST90017027	rs13024781	2	168628871	T	C	-0.0798769	-0.0449	0.5201	0.0423	0.0168846	0.2878	2.29e-06	22.38
genus Lachnospiraceae UCG008genus Lachnospiraceae UCG008|| id:ebi-a-GCST90017027	rs57091572	6	81214803	A	G	-0.110443	0.0687	0.1318	0.0623	0.0235801	0.2703	2.86e-06	21.9374
genus Lachnospiraceae UCG008genus Lachnospiraceae UCG008|| id:ebi-a-GCST90017027	rs61944774	12	129539818	A	G	0.179838	0.0171	0.05321	0.0941	0.0393797	0.8555	6.34e-06	20.8554
genus Lachnospiraceae UCG008genus Lachnospiraceae UCG008|| id:ebi-a-GCST90017027	rs62277846	2	228100140	C	T	0.102292	-0.0426	0.1929	0.0533	0.0212319	0.4244	1.59e-06	23.2116
genus Lachnospiraceae UCG008genus Lachnospiraceae UCG008|| id:ebi-a-GCST90017027	rs67078837	4	114220647	T	C	-0.0845848	-0.0058	0.4174	0.0426	0.0170693	0.8919	7.68e-07	24.5558
genus Lachnospiraceae UCG008genus Lachnospiraceae UCG008|| id:ebi-a-GCST90017027	rs75356640	15	31697284	G	A	0.136523	0.1018	0.1238	0.0636	0.0303128	0.1094	9.83e-06	20.2843
genus Lachnospiraceae UCG008genus Lachnospiraceae UCG008|| id:ebi-a-GCST90017027	rs955844	16	84992314	A	C	0.112064	0.039	0.1407	0.0609	0.0228369	0.5217	1.81e-06	24.0801
genus Lachnospiraceae UCG010genus Lachnospiraceae UCG010|| id:ebi-a-GCST90017028	rs10414815	19	42586245	C	T	-0.10453	0.0981	0.9529	0.1018	0.0230253	0.3348	4.24e-06	20.6097
genus Lachnospiraceae UCG010genus Lachnospiraceae UCG010|| id:ebi-a-GCST90017028	rs11192447	10	83848397	A	G	0.126592	0.059	0.05084	0.0972	0.024345	0.5437	4.69e-07	27.0391
genus Lachnospiraceae UCG010genus Lachnospiraceae UCG010|| id:ebi-a-GCST90017028	rs12346653	9	92267239	C	T	0.0657686	0.0719	0.2109	0.0516	0.0139569	0.1638	2.7e-06	22.2054
genus Lachnospiraceae UCG010genus Lachnospiraceae UCG010|| id:ebi-a-GCST90017028	rs17730011	6	84772845	G	A	-0.0702357	0.0155	0.2153	0.051	0.015706	0.7617	7.85e-06	19.9979
genus Lachnospiraceae UCG010genus Lachnospiraceae UCG010|| id:ebi-a-GCST90017028	rs2833528	21	33193567	T	C	0.0562148	0.116	0.6258	0.0437	0.0127763	0.00788007	9.92e-06	19.3594
genus Lachnospiraceae UCG010genus Lachnospiraceae UCG010|| id:ebi-a-GCST90017028	rs336138	5	8146371	G	T	0.0779543	0.0186	0.1149	0.0659	0.0171865	0.7776	7.48e-06	20.5734
genus Lachnospiraceae UCG010genus Lachnospiraceae UCG010|| id:ebi-a-GCST90017028	rs4576377	7	81410263	C	A	0.0572001	-0.0523	0.6334	0.0435	0.0127043	0.2294	7.63e-06	20.2718
genus Lachnospiraceae UCG010genus Lachnospiraceae UCG010|| id:ebi-a-GCST90017028	rs72894957	2	185862591	G	A	0.222263	-0.0025	0.02284	0.1409	0.0486425	0.9861	5.68e-06	20.8787
genus Lachnospiraceae UCG010genus Lachnospiraceae UCG010|| id:ebi-a-GCST90017028	rs74315802	14	29872341	G	T	0.0867262	-0.0022	0.1838	0.0553	0.0183477	0.9679	3.19e-06	22.3428
genus Lachnospiraceae UCG010genus Lachnospiraceae UCG010|| id:ebi-a-GCST90017028	rs9981767	21	44079875	A	C	0.0655062	0.04	0.2585	0.0485	0.0131994	0.4096	9.96e-07	24.6295
genus Lactobacillusgenus Lactobacillus|| id:ebi-a-GCST90017030	rs12693845	2	199312684	C	T	-0.0805447	0.0872	0.4106	0.0434	0.0177429	0.0444703	8.96e-06	20.6075
genus Lactobacillusgenus Lactobacillus|| id:ebi-a-GCST90017030	rs1530559	2	135755629	G	A	0.0804001	0.0375	0.4626	0.0424	0.0178207	0.376	4.93e-06	20.3547
genus Lactobacillusgenus Lactobacillus|| id:ebi-a-GCST90017030	rs16861661	1	18501459	G	A	-0.183147	0.0185	0.06626	0.0842	0.038148	0.8262	1.28e-06	23.0492
genus Lactobacillusgenus Lactobacillus|| id:ebi-a-GCST90017030	rs62314653	4	109896462	C	A	0.187692	0.0159	0.05911	0.0899	0.0394585	0.8593	2.24e-06	22.6261
genus Lactobacillusgenus Lactobacillus|| id:ebi-a-GCST90017030	rs7399658	13	23834968	G	A	-0.107134	0.1313	0.1836	0.0548	0.0221883	0.0165901	3.12e-06	23.3135
genus Lactobacillusgenus Lactobacillus|| id:ebi-a-GCST90017030	rs768253	8	69010103	T	G	-0.079195	-0.0716	0.4388	0.0422	0.0171791	0.0898794	4.25e-06	21.2518
genus Lactobacillusgenus Lactobacillus|| id:ebi-a-GCST90017030	rs77478751	3	173151665	A	G	-0.219886	-0.0565	0.1188	0.0657	0.0475759	0.3905	7.33e-06	21.361
genus Lactobacillusgenus Lactobacillus|| id:ebi-a-GCST90017030	rs921925	19	6928017	A	C	0.0985077	-0.0593	0.2138	0.0515	0.0203229	0.2499	9.72e-07	23.4947
genus Lactococcusgenus Lactococcus|| id:ebi-a-GCST90017031	rs10417872	19	28767353	G	T	-0.118306	0.0185	0.7148	0.0466	0.024522	0.6917	1.29e-06	23.2756
genus Lactococcusgenus Lactococcus|| id:ebi-a-GCST90017031	rs123059	17	2699935	C	T	0.13671	-0.0339	0.7811	0.0511	0.0274694	0.5063	1.27e-06	24.7686
genus Lactococcusgenus Lactococcus|| id:ebi-a-GCST90017031	rs12621813	2	31266049	G	A	0.108423	-0.0003	0.2657	0.0476	0.0239978	0.9943	6.61e-06	20.4127
genus Lactococcusgenus Lactococcus|| id:ebi-a-GCST90017031	rs17168302	7	14650221	G	A	0.191857	-0.0279	0.1063	0.068	0.0424761	0.6817	6.29e-06	20.4017
genus Lactococcusgenus Lactococcus|| id:ebi-a-GCST90017031	rs2293361	2	54114864	C	T	-0.199221	-0.0699	0.05345	0.0936	0.0430969	0.4548	1.4e-06	21.3687
genus Lactococcusgenus Lactococcus|| id:ebi-a-GCST90017031	rs4766997	12	113161438	C	T	0.114599	0.0296	0.4247	0.0425	0.023839	0.4854	2.06e-06	23.1092
genus Lactococcusgenus Lactococcus|| id:ebi-a-GCST90017031	rs55910161	10	71518643	C	T	0.146426	-0.0685	0.1124	0.0673	0.0307367	0.3087	2.36e-06	22.6946
genus Lactococcusgenus Lactococcus|| id:ebi-a-GCST90017031	rs6674304	1	116887742	C	T	0.200758	0.0894	0.03839	0.1115	0.0442121	0.4224	6.18e-06	20.6188
genus Lactococcusgenus Lactococcus|| id:ebi-a-GCST90017031	rs7992246	13	113472525	C	T	-0.104232	-0.0143	0.6092	0.0432	0.0230786	0.7411	4.45e-06	20.3978
genus Marvinbryantiagenus Marvinbryantia|| id:ebi-a-GCST90017032	rs11620597	13	86079090	T	C	0.119479	-0.1518	0.02435	0.1383	0.0271688	0.2723	7.8e-06	19.3394
genus Marvinbryantiagenus Marvinbryantia|| id:ebi-a-GCST90017032	rs1187983	1	58441860	C	T	-0.0935456	-0.0389	0.1034	0.0696	0.0193174	0.575999	2.02e-06	23.4504
genus Marvinbryantiagenus Marvinbryantia|| id:ebi-a-GCST90017032	rs146541147	19	4542097	G	A	0.118845	0.0871	0.03361	0.1185	0.0268423	0.4619	6.86e-06	19.603
genus Marvinbryantiagenus Marvinbryantia|| id:ebi-a-GCST90017032	rs2724813	10	12516924	G	A	0.0840769	-0.086	0.7633	0.0494	0.0167551	0.0816695	6.28e-07	25.1802
genus Marvinbryantiagenus Marvinbryantia|| id:ebi-a-GCST90017032	rs2842896	6	132881664	C	T	-0.0649396	0.0044	0.5864	0.043	0.0131146	0.9191	7.25e-07	24.5194
genus Marvinbryantiagenus Marvinbryantia|| id:ebi-a-GCST90017032	rs2863363	3	166039765	G	A	-0.0634861	-0.1098	0.7558	0.049	0.0136323	0.0251403	3.11e-06	21.688
genus Marvinbryantiagenus Marvinbryantia|| id:ebi-a-GCST90017032	rs3125832	1	211400180	A	C	0.0679323	-0.0172	0.2268	0.0506	0.015012	0.7331	5.03e-06	20.4774
genus Marvinbryantiagenus Marvinbryantia|| id:ebi-a-GCST90017032	rs61884471	11	45826561	G	A	0.124426	0.0389	0.1086	0.0678	0.0248431	0.5659	1.01e-06	25.0848
genus Marvinbryantiagenus Marvinbryantia|| id:ebi-a-GCST90017032	rs72948274	11	79518683	A	C	-0.126354	0.0017	0.0634	0.0863	0.0272212	0.9842	3.26e-06	21.5458
genus Marvinbryantiagenus Marvinbryantia|| id:ebi-a-GCST90017032	rs8006832	14	21577837	G	T	-0.0952415	0.017	0.09232	0.074	0.0216699	0.8181	6.58e-06	19.317
genus Methanobrevibactergenus Methanobrevibacter|| id:ebi-a-GCST90017033	rs10202904	2	125440268	G	T	0.112811	-0.045	0.5913	0.0428	0.0239106	0.2932	3.09e-06	22.2598
genus Methanobrevibactergenus Methanobrevibacter|| id:ebi-a-GCST90017033	rs1334944	10	112266046	T	C	0.115197	-0.0351	0.2779	0.0467	0.0255492	0.452701	7.61e-06	20.3295
genus Methanobrevibactergenus Methanobrevibacter|| id:ebi-a-GCST90017033	rs4802933	19	52925820	G	A	0.135628	0.081	0.7689	0.0498	0.0308139	0.1039	9.74e-06	19.3734
genus Methanobrevibactergenus Methanobrevibacter|| id:ebi-a-GCST90017033	rs6776814	3	15053083	T	C	-0.188956	-0.0876	0.02067	0.1488	0.0419905	0.555801	8.05e-06	20.2497
genus Methanobrevibactergenus Methanobrevibacter|| id:ebi-a-GCST90017033	rs76029318	13	41963791	T	C	0.222849	0.1135	0.06314	0.087	0.0454319	0.1924	1.08e-06	24.0602
genus Methanobrevibactergenus Methanobrevibacter|| id:ebi-a-GCST90017033	rs894996	4	104418307	C	A	0.214213	-0.0163	0.07021	0.0833	0.0456045	0.8449	3.82e-06	22.0636
genus Odoribactergenus Odoribacter|| id:ebi-a-GCST90017034	rs10093869	8	1266824	A	G	-0.0577795	-0.0224	0.4228	0.0426	0.0125389	0.600101	3.67e-06	21.2338
genus Odoribactergenus Odoribacter|| id:ebi-a-GCST90017034	rs10423795	19	49523088	T	C	-0.0550695	-0.0341	0.6168	0.0433	0.0121164	0.4311	6.58e-06	20.6574
genus Odoribactergenus Odoribacter|| id:ebi-a-GCST90017034	rs28417404	14	70944224	A	G	-0.0726896	0.1165	0.09689	0.0711	0.0161372	0.1014	3.68e-06	20.2903
genus Odoribactergenus Odoribacter|| id:ebi-a-GCST90017034	rs4793970	17	46763962	A	G	-0.0576329	0.0234	0.3625	0.0439	0.0129154	0.5932	6.03e-06	19.9125
genus Odoribactergenus Odoribacter|| id:ebi-a-GCST90017034	rs6856150	4	11907559	A	G	-0.0881922	-0.0225	0.877	0.0644	0.0194146	0.7274	6.06e-06	20.635
genus Odoribactergenus Odoribacter|| id:ebi-a-GCST90017034	rs74553962	8	69677480	T	G	0.121449	0.0113	0.07646	0.08	0.0264106	0.888	9.49e-06	21.1462
genus Odoribactergenus Odoribacter|| id:ebi-a-GCST90017034	rs77779484	12	67655943	G	A	-0.133489	-0.1491	0.06092	0.0881	0.0268526	0.0907006	6.56e-07	24.7126
genus Olsenellagenus Olsenella|| id:ebi-a-GCST90017035	rs1035588	2	150077190	A	G	-0.108148	-0.0458	0.3729	0.0435	0.0236848	0.2931	4.86e-06	20.8496
genus Olsenellagenus Olsenella|| id:ebi-a-GCST90017035	rs17148768	10	10777085	G	A	0.140434	0.0158	0.1675	0.0565	0.0295602	0.7792	2.2e-06	22.5699
genus Olsenellagenus Olsenella|| id:ebi-a-GCST90017035	rs2759329	1	231960352	A	G	0.111131	-0.0156	0.631	0.0436	0.0237218	0.7199	3.43e-06	21.947
genus Olsenellagenus Olsenella|| id:ebi-a-GCST90017035	rs35225860	1	247642270	A	G	-0.223604	-0.0059	0.03943	0.1098	0.0482391	0.9573	3.87e-06	21.4863
genus Olsenellagenus Olsenella|| id:ebi-a-GCST90017035	rs61090148	4	174810498	A	G	-0.104783	0.0153	0.4319	0.0425	0.0231343	0.719701	6.44e-06	20.5149
genus Olsenellagenus Olsenella|| id:ebi-a-GCST90017035	rs62112538	19	4925018	C	T	-0.19943	0.0712	0.111	0.0671	0.0407033	0.2884	1.19e-06	24.0061
genus Olsenellagenus Olsenella|| id:ebi-a-GCST90017035	rs72691585	9	21884425	C	A	-0.249079	0.0383	0.1335	0.0614	0.0520814	0.5329	2.95e-06	22.8723
genus Olsenellagenus Olsenella|| id:ebi-a-GCST90017035	rs7540303	1	179629191	C	T	0.108044	-0.0426	0.3661	0.0434	0.023638	0.3266	5.32e-06	20.892
genus Olsenellagenus Olsenella|| id:ebi-a-GCST90017035	rs8066522	17	59632873	A	G	0.106529	0.0616	0.669	0.0449	0.0240379	0.1704	9.7e-06	19.6401
genus Olsenellagenus Olsenella|| id:ebi-a-GCST90017035	rs9460691	6	10422207	C	A	0.119966	0.0314	0.1955	0.0537	0.0268645	0.559	7.28e-06	19.9415
genus Oscillibactergenus Oscillibacter|| id:ebi-a-GCST90017036	rs11627628	14	21479605	T	C	0.143961	-0.0678	0.07619	0.0794	0.0290223	0.3929	1.01e-06	24.6052
genus Oscillibactergenus Oscillibacter|| id:ebi-a-GCST90017036	rs11990279	8	11116314	T	C	-0.0824934	0.1363	0.2011	0.0595	0.0180457	0.0219801	4.94e-06	20.8973
genus Oscillibactergenus Oscillibacter|| id:ebi-a-GCST90017036	rs12649930	4	3656291	T	G	0.121589	0.0511	0.09984	0.07	0.0259612	0.465799	4.09e-06	21.9351
genus Oscillibactergenus Oscillibacter|| id:ebi-a-GCST90017036	rs133832	22	44834707	A	C	-0.0795527	-0.0114	0.2825	0.0469	0.0162411	0.8074	1.15e-06	23.9927
genus Oscillibactergenus Oscillibacter|| id:ebi-a-GCST90017036	rs16866406	2	179457147	A	G	0.0988765	0.0409	0.1532	0.0582	0.0208795	0.4828	3.08e-06	22.4257
genus Oscillibactergenus Oscillibacter|| id:ebi-a-GCST90017036	rs16934185	9	1798324	A	G	-0.129568	-0.0259	0.1024	0.0692	0.028157	0.7085	4.38e-06	21.175
genus Oscillibactergenus Oscillibacter|| id:ebi-a-GCST90017036	rs234108	1	184942671	A	G	0.0749553	0.0279	0.3964	0.0428	0.0152632	0.514301	9.16e-07	24.1165
genus Oscillibactergenus Oscillibacter|| id:ebi-a-GCST90017036	rs36095275	14	32270129	C	T	-0.0752368	0.0111	0.417	0.0426	0.0156861	0.7949	1.4e-06	23.0054
genus Oscillibactergenus Oscillibacter|| id:ebi-a-GCST90017036	rs4506202	8	21598077	G	A	0.0711323	-0.0035	0.468	0.0423	0.0152261	0.9347	3.21e-06	21.8251
genus Oscillibactergenus Oscillibacter|| id:ebi-a-GCST90017036	rs61883564	11	79013843	A	G	-0.101351	0.0204	0.1361	0.0614	0.0221016	0.7396	3.39e-06	21.0285
genus Oscillibactergenus Oscillibacter|| id:ebi-a-GCST90017036	rs75453768	10	116469806	G	T	0.12212	0.0154	0.09789	0.0709	0.0268629	0.8277	5.35e-06	20.6665
genus Oscillibactergenus Oscillibacter|| id:ebi-a-GCST90017036	rs761240	20	49507892	G	T	0.17664	0.0691	0.9491	0.0976	0.0388812	0.4786	2.04e-06	20.6395
genus Oscillibactergenus Oscillibacter|| id:ebi-a-GCST90017036	rs9393920	6	28580593	G	A	0.0744662	-0.0434	0.6225	0.0443	0.0151081	0.3271	9.92e-07	24.294
genus Oscillospiragenus Oscillospira|| id:ebi-a-GCST90017037	rs12206468	6	18093691	G	A	-0.133016	0.0025	0.07769	0.0788	0.0269733	0.9749	1.04e-06	24.3187
genus Oscillospiragenus Oscillospira|| id:ebi-a-GCST90017037	rs12925026	16	89792856	T	C	0.13559	0.0687	0.05702	0.0908	0.030678	0.449	9.31e-06	19.5345
genus Oscillospiragenus Oscillospira|| id:ebi-a-GCST90017037	rs1954532	14	28151415	C	T	0.0826246	-0.0616	0.7999	0.053	0.0175252	0.2445	2.27e-06	22.2276
genus Oscillospiragenus Oscillospira|| id:ebi-a-GCST90017037	rs28889936	4	89483300	A	C	0.114051	-0.1843	0.09554	0.0713	0.0252838	0.00975506	3.37e-06	20.3476
genus Oscillospiragenus Oscillospira|| id:ebi-a-GCST90017037	rs62422654	6	170474630	C	T	0.0898456	0.0458	0.208	0.0517	0.0198088	0.3761	6.47e-06	20.572
genus Oscillospiragenus Oscillospira|| id:ebi-a-GCST90017037	rs72866977	6	56160483	A	C	-0.130569	0.0694	0.0787	0.0786	0.0281674	0.3775	5.63e-06	21.4875
genus Oscillospiragenus Oscillospira|| id:ebi-a-GCST90017037	rs751183	1	76803093	C	T	0.0774322	0.0499	0.819	0.0546	0.0172216	0.3613	6.85e-06	20.216
genus Oscillospiragenus Oscillospira|| id:ebi-a-GCST90017037	rs8076323	17	14881860	A	G	0.0715392	0.0032	0.3255	0.0447	0.0156539	0.9436	5.61e-06	20.8854
genus Oxalobactergenus Oxalobacter|| id:ebi-a-GCST90017038	rs10464997	8	20902693	G	A	0.137691	-0.1263	0.1839	0.0541	0.0294804	0.0196101	3.3e-06	21.8145
genus Oxalobactergenus Oxalobacter|| id:ebi-a-GCST90017038	rs11108500	12	96819204	A	G	-0.199099	0.0801	0.08846	0.075	0.0427327	0.2853	3.74e-06	21.7079
genus Oxalobactergenus Oxalobacter|| id:ebi-a-GCST90017038	rs111966731	15	93941937	T	C	0.213114	0.0388	0.08614	0.0747	0.047162	0.6033	7.3e-06	20.4192
genus Oxalobactergenus Oxalobacter|| id:ebi-a-GCST90017038	rs12002250	9	19682558	A	C	0.217122	-0.0152	0.0425	0.1044	0.0466317	0.8846	1.42e-06	21.6793
genus Oxalobactergenus Oxalobacter|| id:ebi-a-GCST90017038	rs1569853	6	38550301	T	C	-0.138078	0.0211	0.1215	0.064	0.0296981	0.7416	3.65e-06	21.6168
genus Oxalobactergenus Oxalobacter|| id:ebi-a-GCST90017038	rs36057338	4	189935314	G	T	0.207847	0.2074	0.0332	0.1182	0.0421439	0.0793104	8.8e-07	24.3231
genus Oxalobactergenus Oxalobacter|| id:ebi-a-GCST90017038	rs3862635	11	126582578	C	T	-0.172142	-0.0162	0.09106	0.0729	0.0394026	0.8242	9.19e-06	19.0864
genus Oxalobactergenus Oxalobacter|| id:ebi-a-GCST90017038	rs4428215	3	171947435	G	A	0.130293	0.0887	0.2532	0.0482	0.0242237	0.0658704	7.51e-08	28.9309
genus Oxalobactergenus Oxalobacter|| id:ebi-a-GCST90017038	rs6000536	22	37421469	C	T	-0.130992	-0.0443	0.1692	0.0562	0.0253804	0.4299	2.06e-07	26.6374
genus Oxalobactergenus Oxalobacter|| id:ebi-a-GCST90017038	rs6993398	8	115560689	G	A	0.127217	-0.1697	0.1829	0.0543	0.0278855	0.001789	7.13e-06	20.8129
genus Oxalobactergenus Oxalobacter|| id:ebi-a-GCST90017038	rs736744	9	87514407	T	C	-0.117882	0.0273	0.5689	0.0424	0.0211262	0.5202	2.57e-08	31.1352
genus Parabacteroidesgenus Parabacteroides|| id:ebi-a-GCST90017039	rs115602804	3	191572365	G	A	0.10308	-0.071	0.1068	0.0679	0.0222736	0.2956	1.93e-06	21.4175
genus Parabacteroidesgenus Parabacteroides|| id:ebi-a-GCST90017039	rs4236095	6	47368687	A	G	-0.0761961	0.0951	0.8966	0.0696	0.0157042	0.1717	1.93e-06	23.5415
genus Parabacteroidesgenus Parabacteroides|| id:ebi-a-GCST90017039	rs60884758	9	2217340	C	T	-0.0702667	0.0172	0.1776	0.0548	0.0142249	0.753999	5.71e-07	24.4006
genus Parabacteroidesgenus Parabacteroides|| id:ebi-a-GCST90017039	rs6657302	1	85585609	T	C	-0.10452	-0.0695	0.06283	0.0861	0.0225521	0.4194	9.76e-06	21.4795
genus Parabacteroidesgenus Parabacteroides|| id:ebi-a-GCST90017039	rs7298818	12	56396953	C	T	0.0888832	-0.0551	0.1012	0.0694	0.0200902	0.427	8.54e-06	19.5736
genus Paraprevotellagenus Paraprevotella|| id:ebi-a-GCST90017040	rs10842464	12	25249743	C	T	0.0758215	0.0221	0.6971	0.0459	0.0172568	0.6297	6.6e-06	19.3048
genus Paraprevotellagenus Paraprevotella|| id:ebi-a-GCST90017040	rs140997932	3	149298792	T	C	-0.162376	-0.1442	0.05515	0.0926	0.0354178	0.1196	2.11e-06	21.0184
genus Paraprevotellagenus Paraprevotella|| id:ebi-a-GCST90017040	rs145020347	11	114526679	A	G	-0.12465	-0.0344	0.149	0.06	0.0262323	0.5662	4.03e-06	22.5794
genus Paraprevotellagenus Paraprevotella|| id:ebi-a-GCST90017040	rs17109926	12	71978728	A	G	-0.0988335	-0.0616	0.2709	0.0472	0.0216172	0.1918	6.75e-06	20.903
genus Paraprevotellagenus Paraprevotella|| id:ebi-a-GCST90017040	rs17785622	6	83459314	A	G	0.248065	0.0366	0.03846	0.1103	0.0524304	0.7399	1.93e-06	22.3854
genus Paraprevotellagenus Paraprevotella|| id:ebi-a-GCST90017040	rs2081023	5	174606261	A	G	-0.122561	-0.0448	0.143	0.0599	0.0236507	0.4547	2.64e-07	26.8545
genus Paraprevotellagenus Paraprevotella|| id:ebi-a-GCST90017040	rs3008582	1	195971173	T	C	0.10572	-0.0756	0.1938	0.0532	0.0227246	0.1553	4.36e-06	21.6432
genus Paraprevotellagenus Paraprevotella|| id:ebi-a-GCST90017040	rs3801748	7	81759508	G	A	0.0779721	0.0522	0.3619	0.0437	0.0171691	0.2324	5.2e-06	20.6245
genus Paraprevotellagenus Paraprevotella|| id:ebi-a-GCST90017040	rs4756632	11	41079703	G	T	-0.138905	-0.026	0.1285	0.0626	0.0289897	0.677599	3.82e-06	22.9588
genus Paraprevotellagenus Paraprevotella|| id:ebi-a-GCST90017040	rs4767113	12	114131978	C	T	0.0882466	0.054	0.328	0.0448	0.018382	0.2279	2.14e-06	23.0468
genus Paraprevotellagenus Paraprevotella|| id:ebi-a-GCST90017040	rs7240324	18	69623804	T	G	-0.10229	0.0159	0.246	0.0489	0.0226948	0.745	5.96e-06	20.3149
genus Paraprevotellagenus Paraprevotella|| id:ebi-a-GCST90017040	rs9602779	13	86162420	A	C	-0.106692	0.0428	0.2419	0.049	0.0220264	0.382	6.93e-07	23.4626
genus Paraprevotellagenus Paraprevotella|| id:ebi-a-GCST90017040	rs9900242	17	69135631	A	G	-0.0852967	-0.0642	0.3422	0.0443	0.0175212	0.1472	1.14e-06	23.6994
genus Parasutterellagenus Parasutterella|| id:ebi-a-GCST90017041	rs10899911	10	44293839	A	G	-0.0717102	-0.0174	0.235	0.05	0.0148151	0.7274	1.15e-06	23.4289
genus Parasutterellagenus Parasutterella|| id:ebi-a-GCST90017041	rs11715853	3	30163689	G	A	-0.0662952	-0.0248	0.2958	0.046	0.0146114	0.5895	6.23e-06	20.5864
genus Parasutterellagenus Parasutterella|| id:ebi-a-GCST90017041	rs2090816	6	137615592	C	A	-0.0840967	-0.0382	0.8161	0.0551	0.0177315	0.487401	2.9e-06	22.494
genus Parasutterellagenus Parasutterella|| id:ebi-a-GCST90017041	rs35055552	8	114804024	T	C	0.109554	0.0214	0.1405	0.0608	0.0235433	0.724499	3.35e-06	21.6532
genus Parasutterellagenus Parasutterella|| id:ebi-a-GCST90017041	rs55877868	17	14692867	A	C	-0.104458	-0.0128	0.1009	0.0697	0.0228089	0.8542	2.87e-06	20.9737
genus Parasutterellagenus Parasutterella|| id:ebi-a-GCST90017041	rs62273907	3	156550415	A	G	0.229468	0.0192	0.06764	0.0834	0.0502262	0.8181	5.88e-06	20.8729
genus Parasutterellagenus Parasutterella|| id:ebi-a-GCST90017041	rs6809952	3	193896709	G	A	-0.0684957	-0.0387	0.2787	0.048	0.0150892	0.4201	8.13e-06	20.606
genus Parasutterellagenus Parasutterella|| id:ebi-a-GCST90017041	rs6828768	4	65556925	C	T	0.0636852	-0.0313	0.4669	0.0421	0.0132645	0.4579	1.78e-06	23.0513
genus Parasutterellagenus Parasutterella|| id:ebi-a-GCST90017041	rs7303158	12	5275540	C	T	0.0646859	0.0573	0.4495	0.0423	0.0134256	0.1759	1.33e-06	23.2141
genus Parasutterellagenus Parasutterella|| id:ebi-a-GCST90017041	rs7311004	12	53260710	C	T	0.0617522	-0.0517	0.5558	0.0423	0.0136438	0.2213	5.92e-06	20.4849
genus Parasutterellagenus Parasutterella|| id:ebi-a-GCST90017041	rs7572229	2	72235444	A	G	-0.066273	-0.0403	0.4777	0.0421	0.0132736	0.3378	6.32e-07	24.9285
genus Parasutterellagenus Parasutterella|| id:ebi-a-GCST90017041	rs78383039	2	178954708	T	C	-0.146315	-0.1249	0.04084	0.1062	0.0297119	0.2399	1.57e-06	24.2503
genus Parasutterellagenus Parasutterella|| id:ebi-a-GCST90017041	rs8039785	15	67316307	G	T	-0.0618345	0.0268	0.4881	0.0419	0.0133	0.5219	3.62e-06	21.6152
genus Parasutterellagenus Parasutterella|| id:ebi-a-GCST90017041	rs823424	8	16674526	G	A	-0.0713448	-0.0109	0.2539	0.0484	0.0156958	0.8224	4.95e-06	20.6613
genus Peptococcusgenus Peptococcus|| id:ebi-a-GCST90017042	rs10031059	4	35358594	C	T	0.121167	0.0252	0.7636	0.0493	0.0225844	0.6093	1.24e-07	28.784
genus Peptococcusgenus Peptococcus|| id:ebi-a-GCST90017042	rs11001941	10	78716030	G	A	-0.195611	0.0307	0.08711	0.0741	0.0392217	0.6782	1.33e-06	24.8733
genus Peptococcusgenus Peptococcus|| id:ebi-a-GCST90017042	rs12069354	1	216223782	C	T	0.16763	-0.0078	0.06299	0.0873	0.0379501	0.9287	9.28e-06	19.5109
genus Peptococcusgenus Peptococcus|| id:ebi-a-GCST90017042	rs2054133	2	33691809	A	G	-0.0895433	-0.0083	0.633	0.0442	0.0188332	0.8512	2.14e-06	22.6057
genus Peptococcusgenus Peptococcus|| id:ebi-a-GCST90017042	rs36121075	20	43118017	A	G	-0.14067	0.0004	0.1683	0.0562	0.030628	0.9941	6.99e-06	21.0943
genus Peptococcusgenus Peptococcus|| id:ebi-a-GCST90017042	rs413827	14	57985112	G	A	0.110229	0.0307	0.2389	0.0493	0.0237523	0.5332	3.3e-06	21.5368
genus Peptococcusgenus Peptococcus|| id:ebi-a-GCST90017042	rs5770862	22	50973113	T	C	0.162018	-0.0287	0.09321	0.0724	0.0356813	0.6916	3.22e-06	20.6179
genus Peptococcusgenus Peptococcus|| id:ebi-a-GCST90017042	rs6918730	6	99020289	A	G	-0.135311	-0.0595	0.9395	0.0887	0.0289742	0.502599	1.15e-06	21.8094
genus Peptococcusgenus Peptococcus|| id:ebi-a-GCST90017042	rs7033353	9	104595848	G	T	-0.090152	-0.0293	0.4775	0.0421	0.018995	0.4869	2.22e-06	22.5254
genus Peptococcusgenus Peptococcus|| id:ebi-a-GCST90017042	rs72850165	11	968356	T	C	-0.134304	-0.0326	0.07713	0.0797	0.0300423	0.6822	5.74e-06	19.9853
genus Peptococcusgenus Peptococcus|| id:ebi-a-GCST90017042	rs74592222	1	75971700	G	A	0.137957	-0.007	0.1159	0.0662	0.0302965	0.9162	8.55e-06	20.7349
genus Peptococcusgenus Peptococcus|| id:ebi-a-GCST90017042	rs77681628	13	91182556	C	T	0.200307	0.0758	0.08201	0.0766	0.0387328	0.3225	2.69e-07	26.7445
genus Phascolarctobacteriumgenus Phascolarctobacterium|| id:ebi-a-GCST90017043	rs12618201	2	174436533	A	G	0.0641657	0.035	0.441	0.0423	0.0138202	0.4075	3.38e-06	21.5564
genus Phascolarctobacteriumgenus Phascolarctobacterium|| id:ebi-a-GCST90017043	rs1264476	8	102434276	G	T	-0.0767335	0.0857	0.8133	0.054	0.0166041	0.1122	4.3e-06	21.357
genus Phascolarctobacteriumgenus Phascolarctobacterium|| id:ebi-a-GCST90017043	rs56069061	3	168339417	G	A	-0.111306	0.0409	0.06846	0.0848	0.0230694	0.6295	1.87e-06	23.279
genus Phascolarctobacteriumgenus Phascolarctobacterium|| id:ebi-a-GCST90017043	rs56157888	4	183252836	A	C	0.0954864	0.0166	0.2216	0.0509	0.0193976	0.7443	1.09e-06	24.2319
genus Phascolarctobacteriumgenus Phascolarctobacterium|| id:ebi-a-GCST90017043	rs74540770	3	186553389	G	A	-0.121014	0.0702	0.08062	0.0775	0.0258621	0.3648	3.6e-06	21.8949
genus Phascolarctobacteriumgenus Phascolarctobacterium|| id:ebi-a-GCST90017043	rs75882962	12	53098742	T	C	0.0968661	-0.0435	0.1274	0.0631	0.0190575	0.490801	3.19e-07	25.8352
genus Phascolarctobacteriumgenus Phascolarctobacterium|| id:ebi-a-GCST90017043	rs7982713	13	71376322	G	A	0.0726921	-0.0651	0.2836	0.0472	0.0163201	0.1675	9.72e-06	19.8394
genus Prevotella7genus Prevotella7|| id:ebi-a-GCST90017044	rs118038478	16	47237609	A	G	0.205676	0.0886	0.06997	0.0828	0.0468917	0.2846	7.85e-06	19.2387
genus Prevotella7genus Prevotella7|| id:ebi-a-GCST90017044	rs12124567	1	3343802	A	G	-0.121281	-0.0664	0.203	0.0529	0.0275017	0.2089	9.49e-06	19.4476
genus Prevotella7genus Prevotella7|| id:ebi-a-GCST90017044	rs12195431	6	91019654	T	C	0.196528	0.1087	0.09733	0.0714	0.0442322	0.128	8.73e-06	19.7411
genus Prevotella7genus Prevotella7|| id:ebi-a-GCST90017044	rs2240542	2	242066314	C	T	0.12085	-0.043	0.2659	0.0476	0.0261776	0.3664	4.84e-06	21.3125
genus Prevotella7genus Prevotella7|| id:ebi-a-GCST90017044	rs2918132	10	133000320	T	C	0.114648	0.02	0.6282	0.0436	0.0254916	0.6466	6.42e-06	20.2273
genus Prevotella7genus Prevotella7|| id:ebi-a-GCST90017044	rs430270	3	60474379	A	C	0.139155	-0.0065	0.1906	0.0538	0.0297055	0.9038	2.87e-06	21.9444
genus Prevotella7genus Prevotella7|| id:ebi-a-GCST90017044	rs57404562	2	12101762	C	A	0.155486	0.1311	0.1291	0.063	0.0316057	0.0373603	6.22e-07	24.202
genus Prevotella7genus Prevotella7|| id:ebi-a-GCST90017044	rs79263163	11	39821773	A	C	-0.143982	-0.0547	0.2009	0.0526	0.031501	0.2982	7.51e-06	20.8914
genus Prevotella7genus Prevotella7|| id:ebi-a-GCST90017044	rs9426434	1	29736216	T	C	-0.123657	0.0151	0.3495	0.0443	0.0278514	0.732501	9.72e-06	19.7126
genus Prevotella7genus Prevotella7|| id:ebi-a-GCST90017044	rs9608249	22	24613952	A	G	-0.158213	-0.0104	0.1131	0.0678	0.0336317	0.8786	2.07e-06	22.1303
genus Prevotella7genus Prevotella7|| id:ebi-a-GCST90017044	rs9959718	18	71442664	G	A	0.133012	-0.0357	0.2041	0.0523	0.0275361	0.4943	1.9e-06	23.3333
genus Prevotella9genus Prevotella9|| id:ebi-a-GCST90017045	rs111509883	19	639161	T	C	0.171131	-0.0628	0.1109	0.0673	0.0347624	0.3511	1.24e-06	24.2347
genus Prevotella9genus Prevotella9|| id:ebi-a-GCST90017045	rs11685699	2	11232685	C	T	-0.141357	0.1542	0.07716	0.0791	0.0295665	0.0512696	2.03e-06	22.8578
genus Prevotella9genus Prevotella9|| id:ebi-a-GCST90017045	rs117271932	22	44236460	A	G	0.208089	-0.0198	0.05664	0.091	0.0440393	0.8275	2.82e-06	22.3263
genus Prevotella9genus Prevotella9|| id:ebi-a-GCST90017045	rs12648235	4	161115744	T	C	0.0785902	-0.0337	0.2361	0.0498	0.0177676	0.4982	7.39e-06	19.565
genus Prevotella9genus Prevotella9|| id:ebi-a-GCST90017045	rs1304512	5	63736025	G	A	0.0761593	-0.0328	0.2722	0.0474	0.0165885	0.488599	5.29e-06	21.0781
genus Prevotella9genus Prevotella9|| id:ebi-a-GCST90017045	rs2104588	10	12497581	C	T	-0.105558	0.0678	0.9434	0.0912	0.023773	0.4569	8.13e-06	19.7158
genus Prevotella9genus Prevotella9|| id:ebi-a-GCST90017045	rs2495052	1	14161251	A	G	0.0838978	0.0383	0.1479	0.0588	0.0188523	0.5141	8.97e-06	19.8049
genus Prevotella9genus Prevotella9|| id:ebi-a-GCST90017045	rs2683313	8	19115604	G	A	0.0724576	-0.0591	0.6854	0.0453	0.0151603	0.192	1.69e-06	22.843
genus Prevotella9genus Prevotella9|| id:ebi-a-GCST90017045	rs4968431	17	59421778	G	T	0.0640113	-0.0145	0.3655	0.044	0.0144162	0.741899	8.58e-06	19.7157
genus Prevotella9genus Prevotella9|| id:ebi-a-GCST90017045	rs7237249	18	71992502	C	T	-0.0823764	-0.0205	0.1891	0.0538	0.0182126	0.702999	8.93e-06	20.4579
genus Prevotella9genus Prevotella9|| id:ebi-a-GCST90017045	rs72815774	2	91954502	T	C	-0.176186	0.256	0.05989	0.0943	0.0393068	0.00664202	8.78e-06	20.0913
genus Prevotella9genus Prevotella9|| id:ebi-a-GCST90017045	rs746764	20	21470713	T	C	-0.0915771	-0.024	0.2148	0.0513	0.0193245	0.6392	2.04e-06	22.4573
genus Prevotella9genus Prevotella9|| id:ebi-a-GCST90017045	rs7976209	12	1794470	T	C	-0.0870786	-0.019	0.1548	0.058	0.0197951	0.7435	7.28e-06	19.3512
genus Prevotella9genus Prevotella9|| id:ebi-a-GCST90017045	rs9428102	1	118852817	A	G	-0.0778845	0.0359	0.2175	0.0509	0.0176068	0.4802	4.62e-06	19.5678
genus Prevotella9genus Prevotella9|| id:ebi-a-GCST90017045	rs9613013	22	26152738	G	A	0.0917591	-0.0509	0.1233	0.0644	0.0202697	0.4294	6.1e-06	20.4929
genus Rikenellaceae RC9 gut groupgenus Rikenellaceae RC9 gut group|| id:ebi-a-GCST90017046	rs12501673	4	163830516	A	G	0.116395	-0.0421	0.2752	0.0474	0.0262253	0.3745	6.29e-06	19.6983
genus Rikenellaceae RC9 gut groupgenus Rikenellaceae RC9 gut group|| id:ebi-a-GCST90017046	rs17032291	4	155865671	T	C	-0.169579	-0.0272	0.1268	0.0635	0.0368251	0.668199	6.61e-06	21.2059
genus Rikenellaceae RC9 gut groupgenus Rikenellaceae RC9 gut group|| id:ebi-a-GCST90017046	rs17582787	4	149562638	A	G	-0.157739	-0.0146	0.1651	0.0566	0.0339924	0.7962	3.55e-06	21.5335
genus Rikenellaceae RC9 gut groupgenus Rikenellaceae RC9 gut group|| id:ebi-a-GCST90017046	rs2074881	19	1970021	T	C	-0.142236	-0.0257	0.1319	0.062	0.032391	0.6789	9.45e-06	19.2828
genus Rikenellaceae RC9 gut groupgenus Rikenellaceae RC9 gut group|| id:ebi-a-GCST90017046	rs2900503	9	112657543	T	G	0.172329	0.0079	0.8372	0.057	0.0326671	0.8896	1.55e-07	27.8289
genus Rikenellaceae RC9 gut groupgenus Rikenellaceae RC9 gut group|| id:ebi-a-GCST90017046	rs2998141	10	135010198	C	T	0.136346	0.049	0.7647	0.0498	0.0293073	0.3253	4.42e-06	21.6438
genus Rikenellaceae RC9 gut groupgenus Rikenellaceae RC9 gut group|| id:ebi-a-GCST90017046	rs4270579	4	84698188	A	G	0.118021	0.0275	0.6748	0.0449	0.0271041	0.5407	5.46e-06	18.9604
genus Rikenellaceae RC9 gut groupgenus Rikenellaceae RC9 gut group|| id:ebi-a-GCST90017046	rs4717843	7	73334987	G	T	-0.119376	-0.0072	0.4725	0.0423	0.0260548	0.8645	4.72e-06	20.9922
genus Rikenellaceae RC9 gut groupgenus Rikenellaceae RC9 gut group|| id:ebi-a-GCST90017046	rs7712231	5	31406285	A	G	0.156284	0.0713	0.1327	0.0618	0.0350462	0.2487	7.97e-06	19.886
genus Rikenellaceae RC9 gut groupgenus Rikenellaceae RC9 gut group|| id:ebi-a-GCST90017046	rs80309088	6	165668732	G	A	0.17405	-0.061	0.119	0.0653	0.0383423	0.3502	4.56e-06	20.6059
genus Rikenellaceae RC9 gut groupgenus Rikenellaceae RC9 gut group|| id:ebi-a-GCST90017046	rs9887954	1	164800873	G	A	-0.114849	0.0242	0.4086	0.0427	0.0249013	0.5703	4.81e-06	21.2721
genus Romboutsiagenus Romboutsia|| id:ebi-a-GCST90017047	rs10279978	7	5319387	A	G	-0.0622202	0.0231	0.3119	0.0453	0.0127675	0.6102	1.17e-06	23.7493
genus Romboutsiagenus Romboutsia|| id:ebi-a-GCST90017047	rs11221428	11	99665050	T	C	-0.0726779	-0.0405	0.2266	0.05	0.0158263	0.4187	6.49e-06	21.0885
genus Romboutsiagenus Romboutsia|| id:ebi-a-GCST90017047	rs16843578	1	171903885	C	T	-0.0875276	-0.0749	0.05303	0.0944	0.0196779	0.4271	5.08e-06	19.7848
genus Romboutsiagenus Romboutsia|| id:ebi-a-GCST90017047	rs28603357	7	106406824	T	C	-0.214911	-0.0219	0.02023	0.1522	0.0474739	0.8856	8.52e-06	20.4931
genus Romboutsiagenus Romboutsia|| id:ebi-a-GCST90017047	rs34302036	7	78136725	G	A	-0.0550261	0.0002	0.5766	0.0425	0.0120835	0.9966	5.88e-06	20.7373
genus Romboutsiagenus Romboutsia|| id:ebi-a-GCST90017047	rs61841503	10	17019559	G	A	0.092888	-0.0404	0.1292	0.0625	0.0171454	0.5182	4e-08	29.3511
genus Romboutsiagenus Romboutsia|| id:ebi-a-GCST90017047	rs62504452	7	145760298	A	G	-0.0710048	0.1363	0.1385	0.0609	0.0156654	0.0250998	4.66e-06	20.5444
genus Romboutsiagenus Romboutsia|| id:ebi-a-GCST90017047	rs7109293	11	133834657	A	G	0.0919112	0.0228	0.1175	0.0656	0.0205738	0.728799	6.98e-06	19.9576
genus Romboutsiagenus Romboutsia|| id:ebi-a-GCST90017047	rs75200530	8	5088054	T	G	-0.190644	0.0619	0.02918	0.1256	0.0421065	0.6223	5.07e-06	20.4997
genus Romboutsiagenus Romboutsia|| id:ebi-a-GCST90017047	rs75987356	2	16066705	G	A	-0.129578	-0.0688	0.07885	0.0797	0.0280454	0.3877	6.71e-06	21.3471
genus Romboutsiagenus Romboutsia|| id:ebi-a-GCST90017047	rs77702691	13	88725540	A	G	-0.094406	-0.0398	0.08979	0.074	0.0208544	0.590599	7.37e-06	20.4929
genus Romboutsiagenus Romboutsia|| id:ebi-a-GCST90017047	rs9389266	6	135411737	T	G	0.0722815	0.1261	0.1751	0.0551	0.0162353	0.0221101	9.38e-06	19.8214
genus Romboutsiagenus Romboutsia|| id:ebi-a-GCST90017047	rs9567264	13	32720756	C	T	0.0580018	0.0189	0.3357	0.0446	0.0127495	0.6721	5.76e-06	20.6965
genus Roseburiagenus Roseburia|| id:ebi-a-GCST90017048	rs12740451	1	95178974	T	C	0.0697527	0.0998	0.1351	0.0617	0.0153607	0.1057	7.34e-06	20.6205
genus Roseburiagenus Roseburia|| id:ebi-a-GCST90017048	rs16910295	11	12009569	T	C	-0.0980434	0.3326	0.05517	0.0938	0.020957	0.000394103	2.91e-06	21.8866
genus Roseburiagenus Roseburia|| id:ebi-a-GCST90017048	rs2160994	12	50650057	C	T	-0.0550687	-0.018	0.6655	0.0445	0.0112481	0.6857	9.7e-07	23.9691
genus Roseburiagenus Roseburia|| id:ebi-a-GCST90017048	rs2943022	5	89598914	T	C	0.0493786	-0.0058	0.5817	0.0427	0.0106763	0.8925	4.11e-06	21.3912
genus Roseburiagenus Roseburia|| id:ebi-a-GCST90017048	rs302266	1	194183650	T	C	-0.0777312	0.1791	0.1268	0.0629	0.0172985	0.00437804	8.13e-06	20.1917
genus Roseburiagenus Roseburia|| id:ebi-a-GCST90017048	rs329182	5	125076494	T	C	0.0690327	0.0451	0.1602	0.0574	0.0152884	0.432	5.9e-06	20.3885
genus Roseburiagenus Roseburia|| id:ebi-a-GCST90017048	rs55858165	15	86512809	A	C	0.179284	0.038	0.03772	0.112	0.0404954	0.734401	9.99e-06	19.6007
genus Roseburiagenus Roseburia|| id:ebi-a-GCST90017048	rs57466170	15	37859065	C	T	0.0741405	0.0374	0.07554	0.0801	0.0171601	0.6404	8.3e-06	18.6669
genus Roseburiagenus Roseburia|| id:ebi-a-GCST90017048	rs6445851	3	57116228	A	G	0.0497336	0.0704	0.6275	0.0434	0.0108158	0.1042	3.53e-06	21.1438
genus Roseburiagenus Roseburia|| id:ebi-a-GCST90017048	rs6930661	6	12774611	C	T	-0.0961587	0.0394	0.06026	0.0885	0.0204975	0.656299	2.48e-06	22.0077
genus Roseburiagenus Roseburia|| id:ebi-a-GCST90017048	rs75326254	6	166170836	C	T	-0.104628	0.0156	0.05912	0.0895	0.0230897	0.8612	7.5e-06	20.5333
genus Roseburiagenus Roseburia|| id:ebi-a-GCST90017048	rs78753150	5	144135655	A	C	0.0968739	0.0233	0.0992	0.0696	0.0214067	0.737901	9.98e-06	20.4793
genus Roseburiagenus Roseburia|| id:ebi-a-GCST90017048	rs9300744	13	103117486	C	T	-0.0588452	0.0205	0.1796	0.0547	0.0126228	0.708699	4.75e-06	21.7325
genus Ruminiclostridium5genus Ruminiclostridium5|| id:ebi-a-GCST90017049	rs10827477	10	35262588	A	G	-0.0547387	-0.006	0.353	0.0439	0.0115163	0.8918	2.19e-06	22.5924
genus Ruminiclostridium5genus Ruminiclostridium5|| id:ebi-a-GCST90017049	rs113753996	5	32477664	T	C	0.0820689	0.0619	0.1825	0.0542	0.0174463	0.2532	3.99e-06	22.1284
genus Ruminiclostridium5genus Ruminiclostridium5|| id:ebi-a-GCST90017049	rs1223978	13	108775162	C	T	-0.0484169	-0.077	0.5312	0.0424	0.0108254	0.0691194	8.16e-06	20.0035
genus Ruminiclostridium5genus Ruminiclostridium5|| id:ebi-a-GCST90017049	rs1492620	6	50405920	T	C	-0.0830505	0.0224	0.1307	0.0626	0.0180073	0.720299	3.53e-06	21.271
genus Ruminiclostridium5genus Ruminiclostridium5|| id:ebi-a-GCST90017049	rs2482038	10	12835085	C	A	0.0518991	-0.0236	0.4021	0.0428	0.0108777	0.581599	1.7e-06	22.7638
genus Ruminiclostridium5genus Ruminiclostridium5|| id:ebi-a-GCST90017049	rs2791343	8	131316030	T	C	0.051717	0.0149	0.3972	0.043	0.0113369	0.7294	5.54e-06	20.8103
genus Ruminiclostridium5genus Ruminiclostridium5|| id:ebi-a-GCST90017049	rs2833828	21	33811886	G	A	0.0489617	-0.0123	0.4122	0.0427	0.0108702	0.774	6.82e-06	20.2879
genus Ruminiclostridium5genus Ruminiclostridium5|| id:ebi-a-GCST90017049	rs4955951	3	55243531	A	G	-0.0713749	0.0755	0.1173	0.0653	0.0165826	0.2476	9.96e-06	18.5262
genus Ruminiclostridium5genus Ruminiclostridium5|| id:ebi-a-GCST90017049	rs6121460	20	60293505	G	A	0.0932955	-0.1234	0.08219	0.0773	0.0199206	0.1103	2.64e-06	21.9339
genus Ruminiclostridium5genus Ruminiclostridium5|| id:ebi-a-GCST90017049	rs79968837	20	41177956	A	G	-0.0950311	-0.026	0.05085	0.0958	0.0193507	0.785899	1.15e-06	24.1178
genus Ruminiclostridium5genus Ruminiclostridium5|| id:ebi-a-GCST90017049	rs8053158	16	86769909	G	A	0.0740543	0.0324	0.8779	0.065	0.0159151	0.6183	5.9e-06	21.6512
genus Ruminiclostridium6genus Ruminiclostridium6|| id:ebi-a-GCST90017050	rs116969552	10	128214403	A	G	-0.166823	-0.0229	0.02895	0.1263	0.0376681	0.8559	9.16e-06	19.6139
genus Ruminiclostridium6genus Ruminiclostridium6|| id:ebi-a-GCST90017050	rs11992182	8	79766499	A	C	0.0625299	0.0819	0.2226	0.0502	0.0137876	0.1026	4.65e-06	20.5683
genus Ruminiclostridium6genus Ruminiclostridium6|| id:ebi-a-GCST90017050	rs2548459	19	49209339	C	T	0.0554866	0.0097	0.4092	0.0426	0.0122755	0.8203	6.4e-06	20.4314
genus Ruminiclostridium6genus Ruminiclostridium6|| id:ebi-a-GCST90017050	rs35362464	4	36478011	C	A	0.0720077	0.0284	0.1406	0.0604	0.0165387	0.637801	8.99e-06	18.9564
genus Ruminiclostridium6genus Ruminiclostridium6|| id:ebi-a-GCST90017050	rs61060922	16	72136154	T	G	0.15913	0.0249	0.0338	0.116	0.0322283	0.83	1.09e-06	24.3798
genus Ruminiclostridium6genus Ruminiclostridium6|| id:ebi-a-GCST90017050	rs663262	11	86179076	C	T	0.13498	-0.0259	0.9667	0.1184	0.0310715	0.8271	3.39e-06	18.8718
genus Ruminiclostridium6genus Ruminiclostridium6|| id:ebi-a-GCST90017050	rs67479537	19	10115515	T	C	0.118994	0.1344	0.0477	0.0982	0.026487	0.1713	9.3e-06	20.1829
genus Ruminiclostridium6genus Ruminiclostridium6|| id:ebi-a-GCST90017050	rs71414120	14	56938952	T	G	0.200894	0.1909	0.05112	0.0961	0.0406434	0.0470002	1.08e-06	24.4317
genus Ruminiclostridium6genus Ruminiclostridium6|| id:ebi-a-GCST90017050	rs72991535	18	76018244	T	G	0.135604	0.0845	0.03594	0.1141	0.0295174	0.4592	4.95e-06	21.1052
genus Ruminiclostridium6genus Ruminiclostridium6|| id:ebi-a-GCST90017050	rs73176030	7	101271282	T	C	0.058665	0.0542	0.2729	0.0473	0.013208	0.2518	7.29e-06	19.728
genus Ruminiclostridium6genus Ruminiclostridium6|| id:ebi-a-GCST90017050	rs77193512	11	40289063	A	G	0.0736533	0.0138	0.248	0.0487	0.0153163	0.777499	1.3e-06	23.1247
genus Ruminiclostridium6genus Ruminiclostridium6|| id:ebi-a-GCST90017050	rs792058	2	5548605	G	A	0.0554234	-0.0437	0.436	0.0426	0.0125423	0.3051	8.58e-06	19.5268
genus Ruminiclostridium6genus Ruminiclostridium6|| id:ebi-a-GCST90017050	rs79968172	1	240503826	G	A	0.11614	0.0422	0.05885	0.0898	0.0243083	0.6383	1.66e-06	22.8273
genus Ruminiclostridium6genus Ruminiclostridium6|| id:ebi-a-GCST90017050	rs9555756	13	111703249	A	C	-0.0804138	0.0386	0.08464	0.0758	0.0176692	0.6109	7.1e-06	20.7123
genus Ruminiclostridium9genus Ruminiclostridium9|| id:ebi-a-GCST90017051	rs6082461	20	2210530	C	A	-0.0586425	0.042	0.794	0.0518	0.0131004	0.4177	4.87e-06	20.0381
genus Ruminiclostridium9genus Ruminiclostridium9|| id:ebi-a-GCST90017051	rs7137760	12	10702414	C	T	0.050797	-0.0326	0.4599	0.0423	0.0112182	0.4401	7.07e-06	20.5036
genus Ruminiclostridium9genus Ruminiclostridium9|| id:ebi-a-GCST90017051	rs74303178	8	14697544	T	C	0.0532742	-0.04	0.3168	0.0453	0.0119274	0.3766	7.92e-06	19.95
genus Ruminiclostridium9genus Ruminiclostridium9|| id:ebi-a-GCST90017051	rs78191726	6	67655320	T	C	0.0944998	-0.0047	0.07254	0.0811	0.0210206	0.9543	7.58e-06	20.2102
genus Ruminiclostridium9genus Ruminiclostridium9|| id:ebi-a-GCST90017051	rs918449	19	34371198	G	A	0.0950908	0.07	0.9283	0.0804	0.0197177	0.3845	2.56e-06	23.2576
genus Ruminiclostridium9genus Ruminiclostridium9|| id:ebi-a-GCST90017051	rs9522712	13	90441578	T	C	0.0699728	0.0621	0.1484	0.0589	0.0154939	0.2923	4.66e-06	20.3956
genus Ruminiclostridium9genus Ruminiclostridium9|| id:ebi-a-GCST90017051	rs9809789	3	29179983	C	T	-0.0717454	0.0596	0.1824	0.0544	0.0159673	0.2734	8.72e-06	20.1895
genus Ruminococcaceae NK4A214 groupgenus Ruminococcaceae NK4A214 group|| id:ebi-a-GCST90017052	rs11241747	5	123846318	T	C	-0.0533858	-0.0732	0.6908	0.0464	0.0120035	0.1145	6.59e-06	19.7804
genus Ruminococcaceae NK4A214 groupgenus Ruminococcaceae NK4A214 group|| id:ebi-a-GCST90017052	rs11586410	1	157338888	G	A	-0.0863422	0.0209	0.1583	0.0583	0.0169937	0.7193	3.66e-07	25.8149
genus Ruminococcaceae NK4A214 groupgenus Ruminococcaceae NK4A214 group|| id:ebi-a-GCST90017052	rs12642039	4	159932022	C	T	0.0553003	-0.0084	0.6365	0.0437	0.0119397	0.8476	3.43e-06	21.452
genus Ruminococcaceae NK4A214 groupgenus Ruminococcaceae NK4A214 group|| id:ebi-a-GCST90017052	rs12731	2	239087912	A	G	-0.0527684	0.0448	0.3786	0.0433	0.0115053	0.3013	4.87e-06	21.0355
genus Ruminococcaceae NK4A214 groupgenus Ruminococcaceae NK4A214 group|| id:ebi-a-GCST90017052	rs13087692	3	84725039	G	T	-0.0574623	-0.0133	0.7025	0.046	0.012594	0.7718	8.69e-06	20.818
genus Ruminococcaceae NK4A214 groupgenus Ruminococcaceae NK4A214 group|| id:ebi-a-GCST90017052	rs136761	22	49796014	A	G	0.0587521	0.0114	0.6378	0.0438	0.0119155	0.7945	8.15e-07	24.3121
genus Ruminococcaceae NK4A214 groupgenus Ruminococcaceae NK4A214 group|| id:ebi-a-GCST90017052	rs147475196	3	26509287	A	G	-0.133769	0.0478	0.1066	0.0685	0.0295196	0.4853	4.72e-06	20.5348
genus Ruminococcaceae NK4A214 groupgenus Ruminococcaceae NK4A214 group|| id:ebi-a-GCST90017052	rs35559912	5	35288938	T	C	-0.0925071	-0.0519	0.121	0.0645	0.0203674	0.4213	4.89e-06	20.629
genus Ruminococcaceae NK4A214 groupgenus Ruminococcaceae NK4A214 group|| id:ebi-a-GCST90017052	rs4814689	20	18030357	C	T	-0.1083	0.0608	0.04509	0.1004	0.0230708	0.5448	4.55e-06	22.0359
genus Ruminococcaceae NK4A214 groupgenus Ruminococcaceae NK4A214 group|| id:ebi-a-GCST90017052	rs5994253	22	17793012	A	G	-0.0811302	0.0168	0.143	0.0602	0.0157621	0.7804	2.35e-07	26.4934
genus Ruminococcaceae NK4A214 groupgenus Ruminococcaceae NK4A214 group|| id:ebi-a-GCST90017052	rs62027366	16	24073806	T	C	0.0615389	-0.0533	0.203	0.0527	0.0137612	0.3118	6.58e-06	19.998
genus Ruminococcaceae NK4A214 groupgenus Ruminococcaceae NK4A214 group|| id:ebi-a-GCST90017052	rs6681678	1	100248591	T	C	0.100174	-0.0382	0.9666	0.1179	0.024	0.745901	9.05e-06	17.4216
genus Ruminococcaceae NK4A214 groupgenus Ruminococcaceae NK4A214 group|| id:ebi-a-GCST90017052	rs7573569	2	141897042	T	C	0.107739	0.0126	0.06107	0.0878	0.0233638	0.8859	3.23e-06	21.2647
genus Ruminococcaceae UCG002genus Ruminococcaceae UCG002|| id:ebi-a-GCST90017053	rs10916131	1	227563126	C	T	-0.069333	-0.0458	0.1625	0.0573	0.0146753	0.4247	2.87e-06	22.3206
genus Ruminococcaceae UCG002genus Ruminococcaceae UCG002|| id:ebi-a-GCST90017053	rs10927423	1	14732458	C	A	-0.0713617	0.0433	0.1783	0.0549	0.0147712	0.431	8.5e-07	23.3399
genus Ruminococcaceae UCG002genus Ruminococcaceae UCG002|| id:ebi-a-GCST90017053	rs10964441	9	20131746	G	A	-0.14906	-0.0798	0.1049	0.0686	0.034486	0.2447	7.45e-06	18.6826
genus Ruminococcaceae UCG002genus Ruminococcaceae UCG002|| id:ebi-a-GCST90017053	rs113147300	9	114066670	A	G	-0.075842	-0.1762	0.1376	0.0616	0.0164562	0.00424199	7.69e-06	21.2403
genus Ruminococcaceae UCG002genus Ruminococcaceae UCG002|| id:ebi-a-GCST90017053	rs11607472	11	43344751	A	G	-0.0780229	-0.0051	0.06761	0.084	0.0176325	0.9514	7.19e-06	19.5802
genus Ruminococcaceae UCG002genus Ruminococcaceae UCG002|| id:ebi-a-GCST90017053	rs116974815	11	111712942	C	A	-0.189731	0.0327	0.0689	0.084	0.0396566	0.6968	2.03e-06	22.89
genus Ruminococcaceae UCG002genus Ruminococcaceae UCG002|| id:ebi-a-GCST90017053	rs11750293	5	123822114	G	T	-0.0578304	-0.0106	0.3689	0.0435	0.0120512	0.8069	1.76e-06	23.0278
genus Ruminococcaceae UCG002genus Ruminococcaceae UCG002|| id:ebi-a-GCST90017053	rs12463378	19	54475808	A	G	-0.0522061	0.0024	0.3018	0.0458	0.0112086	0.9577	2.96e-06	21.694
genus Ruminococcaceae UCG002genus Ruminococcaceae UCG002|| id:ebi-a-GCST90017053	rs15256	10	73820548	C	T	0.0732376	0.0264	0.1173	0.0648	0.016834	0.6832	9.46e-06	18.9275
genus Ruminococcaceae UCG002genus Ruminococcaceae UCG002|| id:ebi-a-GCST90017053	rs55793120	12	47384118	T	C	0.137396	-0.1348	0.06151	0.0888	0.027414	0.129	4.81e-07	25.1191
genus Ruminococcaceae UCG002genus Ruminococcaceae UCG002|| id:ebi-a-GCST90017053	rs57079348	13	87920450	T	G	-0.0765729	0.1701	0.05768	0.091	0.0172819	0.0616694	7.22e-06	19.6321
genus Ruminococcaceae UCG002genus Ruminococcaceae UCG002|| id:ebi-a-GCST90017053	rs6542556	2	120757853	G	A	-0.050974	-0.0698	0.6189	0.0433	0.011406	0.1071	7.86e-06	19.9724
genus Ruminococcaceae UCG002genus Ruminococcaceae UCG002|| id:ebi-a-GCST90017053	rs6793778	3	24045453	T	C	0.0558706	-0.0521	0.7401	0.0479	0.0125258	0.2767	9.81e-06	19.8955
genus Ruminococcaceae UCG002genus Ruminococcaceae UCG002|| id:ebi-a-GCST90017053	rs7120052	11	86335459	A	C	0.0624796	-0.0083	0.1892	0.0536	0.0135523	0.8769	1.97e-06	21.2545
genus Ruminococcaceae UCG002genus Ruminococcaceae UCG002|| id:ebi-a-GCST90017053	rs7155595	14	77502546	C	A	0.0569929	0.1356	0.3012	0.0458	0.0116986	0.00307397	1.15e-06	23.7342
genus Ruminococcaceae UCG002genus Ruminococcaceae UCG002|| id:ebi-a-GCST90017053	rs7249614	19	43637890	G	A	0.0492778	-0.0309	0.6096	0.0432	0.0110807	0.4752	9.07e-06	19.7774
genus Ruminococcaceae UCG002genus Ruminococcaceae UCG002|| id:ebi-a-GCST90017053	rs76847269	5	141014951	A	G	0.163508	-0.1102	0.02606	0.1327	0.0356151	0.4062	5.17e-06	21.077
genus Ruminococcaceae UCG002genus Ruminococcaceae UCG002|| id:ebi-a-GCST90017053	rs77564310	15	80713184	A	C	-0.0713093	0.0162	0.2068	0.0517	0.0140855	0.7538	3.29e-07	25.63
genus Ruminococcaceae UCG002genus Ruminococcaceae UCG002|| id:ebi-a-GCST90017053	rs882348	4	23325040	A	G	-0.0799946	0.0798	0.1176	0.0655	0.0178618	0.2231	5.45e-06	20.0572
genus Ruminococcaceae UCG003genus Ruminococcaceae UCG003|| id:ebi-a-GCST90017054	rs10490280	2	37905976	C	T	-0.0672094	0.0472	0.1879	0.0537	0.0143309	0.3797	4.16e-06	21.9944
genus Ruminococcaceae UCG003genus Ruminococcaceae UCG003|| id:ebi-a-GCST90017054	rs11243416	9	134416970	T	C	-0.0925653	0.0473	0.06997	0.0836	0.0191203	0.5714	1.67e-06	23.4373
genus Ruminococcaceae UCG003genus Ruminococcaceae UCG003|| id:ebi-a-GCST90017054	rs11613919	12	75496463	G	T	0.0727604	0.0228	0.2206	0.0506	0.0155716	0.6517	1.63e-06	21.8335
genus Ruminococcaceae UCG003genus Ruminococcaceae UCG003|| id:ebi-a-GCST90017054	rs16959793	15	35071718	A	C	-0.062527	-0.0569	0.4137	0.0428	0.0131259	0.1835	2.22e-06	22.6922
genus Ruminococcaceae UCG003genus Ruminococcaceae UCG003|| id:ebi-a-GCST90017054	rs2523124	7	97348436	C	T	0.0546625	0.0531	0.5985	0.0429	0.0120823	0.2164	5.78e-06	20.4682
genus Ruminococcaceae UCG003genus Ruminococcaceae UCG003|| id:ebi-a-GCST90017054	rs3013089	1	13794594	G	A	-0.0551473	-0.0337	0.373	0.0434	0.0120346	0.4369	4.38e-06	20.9984
genus Ruminococcaceae UCG003genus Ruminococcaceae UCG003|| id:ebi-a-GCST90017054	rs4452755	8	82026852	A	C	-0.0634463	0.0242	0.3366	0.0446	0.0134741	0.588	3.29e-06	22.1724
genus Ruminococcaceae UCG003genus Ruminococcaceae UCG003|| id:ebi-a-GCST90017054	rs4532474	6	105781538	G	A	0.0769231	-0.0189	0.1637	0.0572	0.017045	0.740399	4.82e-06	20.3666
genus Ruminococcaceae UCG003genus Ruminococcaceae UCG003|| id:ebi-a-GCST90017054	rs646327	19	49209851	G	A	0.0586696	0.007	0.4084	0.0426	0.0118369	0.8701	7.83e-07	24.5669
genus Ruminococcaceae UCG003genus Ruminococcaceae UCG003|| id:ebi-a-GCST90017054	rs6759615	2	205238716	A	G	0.102523	-0.041	0.0977	0.0707	0.0200204	0.561699	7.86e-07	26.2239
genus Ruminococcaceae UCG003genus Ruminococcaceae UCG003|| id:ebi-a-GCST90017054	rs73341549	7	51541468	T	C	-0.169857	-0.1128	0.05703	0.0905	0.0318768	0.2123	1.51e-07	28.3934
genus Ruminococcaceae UCG003genus Ruminococcaceae UCG003|| id:ebi-a-GCST90017054	rs78720113	3	41982393	A	G	-0.115348	-0.0178	0.07862	0.0786	0.0249601	0.8205	7.59e-06	21.3564
genus Ruminococcaceae UCG004genus Ruminococcaceae UCG004|| id:ebi-a-GCST90017055	rs10976229	9	7317307	T	G	0.095976	0.1012	0.1289	0.0625	0.0214554	0.1053	7.04e-06	20.0102
genus Ruminococcaceae UCG004genus Ruminococcaceae UCG004|| id:ebi-a-GCST90017055	rs11961899	6	132887921	G	A	-0.0707825	0.0669	0.2794	0.0468	0.0161381	0.1528	9.18e-06	19.2374
genus Ruminococcaceae UCG004genus Ruminococcaceae UCG004|| id:ebi-a-GCST90017055	rs12125734	1	103732214	G	T	0.133972	-0.0138	0.0935	0.0718	0.0257416	0.8474	2.09e-07	27.0868
genus Ruminococcaceae UCG004genus Ruminococcaceae UCG004|| id:ebi-a-GCST90017055	rs2248146	7	24791998	T	C	0.0689452	0.0191	0.3463	0.0442	0.0153649	0.6651	8.2e-06	20.1349
genus Ruminococcaceae UCG004genus Ruminococcaceae UCG004|| id:ebi-a-GCST90017055	rs3800154	6	2119329	A	C	-0.0797959	0.0429	0.264	0.0479	0.0177639	0.3707	6.12e-06	20.1783
genus Ruminococcaceae UCG004genus Ruminococcaceae UCG004|| id:ebi-a-GCST90017055	rs511258	3	169966722	G	A	-0.0757474	0.0683	0.1866	0.0538	0.0162475	0.2042	4.52e-06	21.7351
genus Ruminococcaceae UCG004genus Ruminococcaceae UCG004|| id:ebi-a-GCST90017055	rs550351	1	18676399	A	C	0.078587	0.0341	0.424	0.0424	0.018003	0.4219	9.43e-06	19.0551
genus Ruminococcaceae UCG004genus Ruminococcaceae UCG004|| id:ebi-a-GCST90017055	rs6769553	3	54427795	A	G	0.0849743	0.0154	0.2616	0.0478	0.0157451	0.7475	7.91e-08	29.1262
genus Ruminococcaceae UCG004genus Ruminococcaceae UCG004|| id:ebi-a-GCST90017055	rs7569771	2	239846337	A	G	-0.075914	0.0021	0.2475	0.0487	0.0170308	0.9651	8.12e-06	19.8689
genus Ruminococcaceae UCG004genus Ruminococcaceae UCG004|| id:ebi-a-GCST90017055	rs872501	8	139253064	G	A	0.116125	-0.0741	0.09926	0.0788	0.025946	0.3474	5.81e-06	20.0314
genus Ruminococcaceae UCG004genus Ruminococcaceae UCG004|| id:ebi-a-GCST90017055	rs9818949	3	197683751	T	G	-0.0859927	-0.0327	0.7974	0.0528	0.0188671	0.5353	5.39e-06	20.7737
genus Ruminococcaceae UCG005genus Ruminococcaceae UCG005|| id:ebi-a-GCST90017056	rs10873449	14	94630731	C	T	-0.0654843	0.0165	0.8087	0.0533	0.0143973	0.756	4.11e-06	20.6877
genus Ruminococcaceae UCG005genus Ruminococcaceae UCG005|| id:ebi-a-GCST90017056	rs10937802	4	7302344	A	G	-0.0755811	0.0029	0.88	0.0651	0.0168226	0.9642	8.17e-06	20.1855
genus Ruminococcaceae UCG005genus Ruminococcaceae UCG005|| id:ebi-a-GCST90017056	rs10950694	7	18026604	C	T	-0.0577628	-0.0553	0.6416	0.0438	0.011412	0.2072	4.3e-07	25.6196
genus Ruminococcaceae UCG005genus Ruminococcaceae UCG005|| id:ebi-a-GCST90017056	rs114279581	2	198122357	A	G	-0.146604	-0.0122	0.07501	0.0799	0.0316034	0.8784	3.22e-06	21.5191
genus Ruminococcaceae UCG005genus Ruminococcaceae UCG005|| id:ebi-a-GCST90017056	rs12288512	11	27747671	A	G	0.066635	-0.0049	0.2387	0.0494	0.0144356	0.9208	3.1e-06	21.3076
genus Ruminococcaceae UCG005genus Ruminococcaceae UCG005|| id:ebi-a-GCST90017056	rs12458218	18	22575871	T	C	0.0677322	-0.0675	0.1797	0.0549	0.0144525	0.2187	2.41e-06	21.9636
genus Ruminococcaceae UCG005genus Ruminococcaceae UCG005|| id:ebi-a-GCST90017056	rs2893871	10	62662781	G	A	-0.073644	0.102	0.1097	0.0672	0.015548	0.1287	3.54e-06	22.435
genus Ruminococcaceae UCG005genus Ruminococcaceae UCG005|| id:ebi-a-GCST90017056	rs34781347	20	16312851	G	A	0.188685	-0.0314	0.07112	0.0816	0.0386484	0.7	6.05e-07	23.8348
genus Ruminococcaceae UCG005genus Ruminococcaceae UCG005|| id:ebi-a-GCST90017056	rs55793120	12	47384118	T	C	0.121548	-0.1348	0.06151	0.0888	0.0279546	0.129	7.37e-06	18.9055
genus Ruminococcaceae UCG005genus Ruminococcaceae UCG005|| id:ebi-a-GCST90017056	rs72776570	10	4240906	C	A	0.087067	-0.1341	0.09704	0.0711	0.0197179	0.0594005	5.36e-06	19.4978
genus Ruminococcaceae UCG005genus Ruminococcaceae UCG005|| id:ebi-a-GCST90017056	rs7449320	5	154003091	C	A	0.0599163	0.0325	0.2329	0.05	0.0130836	0.5149	4.81e-06	20.9718
genus Ruminococcaceae UCG005genus Ruminococcaceae UCG005|| id:ebi-a-GCST90017056	rs7555878	1	187906034	G	A	-0.0586677	0.0408	0.7526	0.0487	0.0125277	0.4024	2.81e-06	21.9308
genus Ruminococcaceae UCG005genus Ruminococcaceae UCG005|| id:ebi-a-GCST90017056	rs7586445	2	239509030	G	A	0.0782349	-0.0742	0.1297	0.0626	0.0176458	0.2361	8.81e-06	19.6571
genus Ruminococcaceae UCG005genus Ruminococcaceae UCG005|| id:ebi-a-GCST90017056	rs898577	15	68705697	C	T	0.123012	0.0402	0.9429	0.0912	0.0286671	0.6595	7.46e-06	18.4131
genus Ruminococcaceae UCG009genus Ruminococcaceae UCG009|| id:ebi-a-GCST90017057	rs113006825	6	51803869	T	C	-0.0928893	-0.0077	0.2176	0.0516	0.0208035	0.8813	7.98e-06	19.9369
genus Ruminococcaceae UCG009genus Ruminococcaceae UCG009|| id:ebi-a-GCST90017057	rs12508214	4	7426937	C	T	-0.0774649	-0.0809	0.3389	0.0448	0.0168937	0.0711902	4.75e-06	21.0262
genus Ruminococcaceae UCG009genus Ruminococcaceae UCG009|| id:ebi-a-GCST90017057	rs138460696	2	66396776	A	G	0.139274	-0.1032	0.07654	0.0802	0.0315794	0.1977	9.81e-06	19.4506
genus Ruminococcaceae UCG009genus Ruminococcaceae UCG009|| id:ebi-a-GCST90017057	rs1550196	17	32786955	A	G	-0.130842	-0.0805	0.9002	0.0699	0.0262478	0.2496	1.13e-06	24.849
genus Ruminococcaceae UCG009genus Ruminococcaceae UCG009|| id:ebi-a-GCST90017057	rs2058609	12	12970792	G	A	-0.0816464	-0.0186	0.723	0.0469	0.017472	0.691399	3.12e-06	21.8368
genus Ruminococcaceae UCG009genus Ruminococcaceae UCG009|| id:ebi-a-GCST90017057	rs2192926	2	75512668	A	G	-0.089048	-0.0729	0.3283	0.0446	0.0192989	0.1021	4.88e-06	21.2904
genus Ruminococcaceae UCG009genus Ruminococcaceae UCG009|| id:ebi-a-GCST90017057	rs4079028	1	202299085	C	T	0.0915623	0.0001	0.2396	0.049	0.019936	0.999	3.28e-06	21.0939
genus Ruminococcaceae UCG009genus Ruminococcaceae UCG009|| id:ebi-a-GCST90017057	rs4708333	6	78106701	T	G	-0.084033	-0.048	0.341	0.0445	0.0174757	0.2807	1.56e-06	23.1223
genus Ruminococcaceae UCG009genus Ruminococcaceae UCG009|| id:ebi-a-GCST90017057	rs6952765	7	32001710	G	A	0.0732099	0.0556	0.3175	0.0452	0.0166777	0.2186	8.13e-06	19.2694
genus Ruminococcaceae UCG009genus Ruminococcaceae UCG009|| id:ebi-a-GCST90017057	rs758191	16	1979831	T	G	0.17702	0.131	0.1014	0.0705	0.0375113	0.0631393	9.01e-06	22.27
genus Ruminococcaceae UCG009genus Ruminococcaceae UCG009|| id:ebi-a-GCST90017057	rs78410648	19	52399401	A	G	0.120989	-0.0513	0.1086	0.0674	0.0277317	0.4469	9.67e-06	19.0344
genus Ruminococcaceae UCG009genus Ruminococcaceae UCG009|| id:ebi-a-GCST90017057	rs9558661	13	106650093	T	C	-0.0897823	0.0214	0.2027	0.0525	0.0200739	0.683299	7.01e-06	20.0041
genus Ruminococcaceae UCG010genus Ruminococcaceae UCG010|| id:ebi-a-GCST90017058	rs12597105	16	5233941	A	G	-0.0670855	-0.006	0.811	0.0539	0.0144415	0.9118	4.87e-06	21.5791
genus Ruminococcaceae UCG010genus Ruminococcaceae UCG010|| id:ebi-a-GCST90017058	rs2820282	6	104728618	C	A	0.0592304	0.0252	0.5998	0.0431	0.0125917	0.5592	2.85e-06	22.1269
genus Ruminococcaceae UCG010genus Ruminococcaceae UCG010|| id:ebi-a-GCST90017058	rs682403	9	135968557	A	G	-0.0588161	0.0131	0.5279	0.042	0.0124671	0.7548	2.37e-06	22.2567
genus Ruminococcaceae UCG010genus Ruminococcaceae UCG010|| id:ebi-a-GCST90017058	rs6958419	7	16349864	C	T	-0.0585718	-0.0664	0.4644	0.0421	0.0124994	0.1141	2.84e-06	21.9583
genus Ruminococcaceae UCG010genus Ruminococcaceae UCG010|| id:ebi-a-GCST90017058	rs73218807	4	31057482	G	A	-0.166211	-0.0567	0.08144	0.0772	0.0367938	0.4625	6.43e-06	20.4066
genus Ruminococcaceae UCG010genus Ruminococcaceae UCG010|| id:ebi-a-GCST90017058	rs7441445	4	40707798	T	C	0.05695	0.0336	0.487	0.0422	0.0126502	0.4267	6.8e-06	20.2671
genus Ruminococcaceae UCG011genus Ruminococcaceae UCG011|| id:ebi-a-GCST90017059	rs10274562	7	11222521	C	T	0.110917	-0.0185	0.3806	0.0432	0.0244556	0.667999	6.5e-06	20.5703
genus Ruminococcaceae UCG011genus Ruminococcaceae UCG011|| id:ebi-a-GCST90017059	rs12636310	3	185469491	G	A	0.132725	-0.0334	0.2513	0.0484	0.0282037	0.4907	2.81e-06	22.1459
genus Ruminococcaceae UCG011genus Ruminococcaceae UCG011|| id:ebi-a-GCST90017059	rs12724320	1	179370499	C	T	-0.120881	0.0096	0.3817	0.0433	0.0249229	0.8248	1.52e-06	23.5244
genus Ruminococcaceae UCG011genus Ruminococcaceae UCG011|| id:ebi-a-GCST90017059	rs1416041	6	105073676	A	C	-0.182339	0.0253	0.2077	0.0519	0.0339898	0.625299	7.04e-08	28.7781
genus Ruminococcaceae UCG011genus Ruminococcaceae UCG011|| id:ebi-a-GCST90017059	rs2729556	7	111763988	T	C	0.109097	0.0163	0.5228	0.0422	0.0233699	0.6996	3.19e-06	21.7927
genus Ruminococcaceae UCG011genus Ruminococcaceae UCG011|| id:ebi-a-GCST90017059	rs4490371	3	76205107	T	C	-0.111816	-0.0095	0.4126	0.0428	0.0248963	0.8244	7.75e-06	20.1715
genus Ruminococcaceae UCG011genus Ruminococcaceae UCG011|| id:ebi-a-GCST90017059	rs79113084	12	29634919	C	T	-0.152166	0.0687	0.1082	0.0698	0.0317519	0.3249	2.06e-06	22.9666
genus Ruminococcaceae UCG011genus Ruminococcaceae UCG011|| id:ebi-a-GCST90017059	rs9729514	1	219901055	G	A	-0.184934	0.0837	0.9067	0.0723	0.0394616	0.2465	2.37e-06	21.9626
genus Ruminococcaceae UCG013genus Ruminococcaceae UCG013|| id:ebi-a-GCST90017060	rs11581881	1	9361576	C	T	0.0661211	0.0246	0.2355	0.0499	0.0144736	0.6214	4.73e-06	20.8702
genus Ruminococcaceae UCG013genus Ruminococcaceae UCG013|| id:ebi-a-GCST90017060	rs12189346	5	141395140	G	A	0.0684961	0.0325	0.1865	0.0539	0.014558	0.5463	1.68e-06	22.1375
genus Ruminococcaceae UCG013genus Ruminococcaceae UCG013|| id:ebi-a-GCST90017060	rs12336782	9	13609119	T	C	-0.0856047	-0.0208	0.07791	0.079	0.0189311	0.791701	8.6e-06	20.4477
genus Ruminococcaceae UCG013genus Ruminococcaceae UCG013|| id:ebi-a-GCST90017060	rs12485353	3	197049996	G	A	-0.0607903	-0.1215	0.2487	0.0487	0.0130847	0.01253	4.19e-06	21.5845
genus Ruminococcaceae UCG013genus Ruminococcaceae UCG013|| id:ebi-a-GCST90017060	rs12781711	10	2219930	C	T	-0.0656129	-0.0245	0.2503	0.0485	0.0117477	0.6132	2.55e-08	31.1941
genus Ruminococcaceae UCG013genus Ruminococcaceae UCG013|| id:ebi-a-GCST90017060	rs16918863	10	19780463	A	C	0.111491	-0.0917	0.06325	0.0862	0.0240157	0.2872	4.15e-06	21.5521
genus Ruminococcaceae UCG013genus Ruminococcaceae UCG013|| id:ebi-a-GCST90017060	rs2730183	8	40311885	G	A	-0.0488692	-0.0273	0.3976	0.0428	0.0109907	0.5236	8.44e-06	19.7706
genus Ruminococcaceae UCG013genus Ruminococcaceae UCG013|| id:ebi-a-GCST90017060	rs4385846	10	115650278	T	G	-0.0598404	-0.0799	0.8055	0.0533	0.0131807	0.1338	6.46e-06	20.6116
genus Ruminococcaceae UCG013genus Ruminococcaceae UCG013|| id:ebi-a-GCST90017060	rs75088940	12	30245557	T	C	-0.0942968	0.0536	0.07121	0.0829	0.0200712	0.5176	2.55e-06	22.0723
genus Ruminococcaceae UCG013genus Ruminococcaceae UCG013|| id:ebi-a-GCST90017060	rs76973485	3	9534657	G	T	0.194976	-0.0387	0.04074	0.1069	0.0418213	0.7172	3.35e-06	21.7354
genus Ruminococcaceae UCG013genus Ruminococcaceae UCG013|| id:ebi-a-GCST90017060	rs9313055	5	3628882	T	C	0.105087	0.0443	0.0809	0.0772	0.023446	0.5662	9.55e-06	20.0891
genus Ruminococcaceae UCG014genus Ruminococcaceae UCG014|| id:ebi-a-GCST90017061	rs10495392	1	237422989	T	C	0.082486	0.1515	0.9265	0.0809	0.0187194	0.0611406	9.96e-06	19.4168
genus Ruminococcaceae UCG014genus Ruminococcaceae UCG014|| id:ebi-a-GCST90017061	rs10791168	11	131659000	G	A	0.0664624	0.0804	0.8147	0.0547	0.0150069	0.142	9.76e-06	19.6142
genus Ruminococcaceae UCG014genus Ruminococcaceae UCG014|| id:ebi-a-GCST90017061	rs10941294	5	36435597	C	T	-0.122057	0.0064	0.0546	0.0936	0.0260017	0.9453	2.4e-06	22.0354
genus Ruminococcaceae UCG014genus Ruminococcaceae UCG014|| id:ebi-a-GCST90017061	rs115777838	5	26110626	T	C	-0.18835	-0.0355	0.1129	0.0667	0.0386643	0.595	4.62e-07	23.7307
genus Ruminococcaceae UCG014genus Ruminococcaceae UCG014|| id:ebi-a-GCST90017061	rs12638134	3	101334609	T	G	0.0582548	0.0199	0.4173	0.0423	0.0119657	0.6381	1.21e-06	23.7021
genus Ruminococcaceae UCG014genus Ruminococcaceae UCG014|| id:ebi-a-GCST90017061	rs34402072	8	3636548	C	T	-0.0688023	-0.0557	0.1469	0.06	0.0156083	0.3538	9.8e-06	19.431
genus Ruminococcaceae UCG014genus Ruminococcaceae UCG014|| id:ebi-a-GCST90017061	rs56105232	9	14363769	G	A	0.139276	-0.0428	0.06218	0.0869	0.0299132	0.6229	2.91e-06	21.6784
genus Ruminococcaceae UCG014genus Ruminococcaceae UCG014|| id:ebi-a-GCST90017061	rs72809222	2	57205854	T	C	0.0671775	-0.017	0.212	0.0516	0.0139838	0.7424	2.41e-06	23.078
genus Ruminococcaceae UCG014genus Ruminococcaceae UCG014|| id:ebi-a-GCST90017061	rs73186226	3	123829361	G	A	-0.0993852	-0.0593	0.07549	0.0811	0.0216819	0.4644	6.72e-06	21.0111
genus Ruminococcaceae UCG014genus Ruminococcaceae UCG014|| id:ebi-a-GCST90017061	rs853612	10	119928413	A	G	-0.0528257	0.0323	0.3952	0.0429	0.0119367	0.4512	9.75e-06	19.5849
genus Ruminococcaceae UCG014genus Ruminococcaceae UCG014|| id:ebi-a-GCST90017061	rs995642	2	134854659	C	T	0.060048	-0.0013	0.2389	0.0493	0.0126417	0.9791	1.9e-06	22.5624
genus Ruminococcus1genus Ruminococcus1|| id:ebi-a-GCST90017062	rs10167839	2	181882879	A	G	0.0519509	0.0245	0.3601	0.044	0.0116306	0.577301	8.09e-06	19.9518
genus Ruminococcus1genus Ruminococcus1|| id:ebi-a-GCST90017062	rs11783695	8	144596903	G	T	-0.0734114	-0.007	0.1586	0.0578	0.0161398	0.9042	4.73e-06	20.6886
genus Ruminococcus1genus Ruminococcus1|| id:ebi-a-GCST90017062	rs17781867	17	71256018	C	T	0.0999271	0.0772	0.0698	0.0827	0.0211728	0.3507	1.96e-06	22.2746
genus Ruminococcus1genus Ruminococcus1|| id:ebi-a-GCST90017062	rs3819978	1	241789757	C	T	-0.11504	-0.0015	0.07724	0.078	0.0260137	0.9842	8.74e-06	19.5566
genus Ruminococcus1genus Ruminococcus1|| id:ebi-a-GCST90017062	rs6105066	20	13258628	T	C	-0.0607052	-0.0079	0.2765	0.0472	0.013425	0.8675	5.06e-06	20.4467
genus Ruminococcus1genus Ruminococcus1|| id:ebi-a-GCST90017062	rs6493760	15	55439182	T	C	-0.0535262	0.0146	0.6429	0.044	0.0115885	0.7408	3.38e-06	21.3343
genus Ruminococcus1genus Ruminococcus1|| id:ebi-a-GCST90017062	rs7117576	11	114023573	A	G	0.0829505	0.0404	0.09145	0.073	0.0170891	0.5805	6.48e-07	23.5613
genus Ruminococcus1genus Ruminococcus1|| id:ebi-a-GCST90017062	rs7583465	2	10533921	C	T	0.0527654	-0.091	0.4403	0.0422	0.0112619	0.0309699	2.56e-06	21.9521
genus Ruminococcus1genus Ruminococcus1|| id:ebi-a-GCST90017062	rs78572139	5	15944587	G	A	0.125038	-0.0571	0.102	0.0702	0.0279411	0.416	5.23e-06	20.0261
genus Ruminococcus1genus Ruminococcus1|| id:ebi-a-GCST90017062	rs78613526	2	65925212	G	A	0.167497	0.0937	0.05232	0.0964	0.0367639	0.3311	5.11e-06	20.7573
genus Ruminococcus2genus Ruminococcus2|| id:ebi-a-GCST90017063	rs12406309	1	108074445	A	C	-0.063193	-0.0143	0.221	0.0509	0.0142275	0.778901	9.79e-06	19.7279
genus Ruminococcus2genus Ruminococcus2|| id:ebi-a-GCST90017063	rs12986628	2	238103439	T	C	-0.0665937	0.0532	0.8069	0.0536	0.0140168	0.3208	2.14e-06	22.5719
genus Ruminococcus2genus Ruminococcus2|| id:ebi-a-GCST90017063	rs1819812	7	151435722	G	T	0.0842356	-0.0474	0.05321	0.0957	0.0184893	0.6205	5.28e-06	20.7563
genus Ruminococcus2genus Ruminococcus2|| id:ebi-a-GCST90017063	rs2368224	2	182656416	T	G	0.199648	0.083	0.04878	0.0974	0.0438453	0.3943	3.63e-06	20.734
genus Ruminococcus2genus Ruminococcus2|| id:ebi-a-GCST90017063	rs2846589	18	862477	T	G	-0.0522093	0.0198	0.5758	0.0431	0.0116382	0.6453	7.59e-06	20.1245
genus Ruminococcus2genus Ruminococcus2|| id:ebi-a-GCST90017063	rs2997412	13	62067781	G	A	0.0568439	0.0021	0.7196	0.0472	0.0122325	0.9648	4.22e-06	21.5942
genus Ruminococcus2genus Ruminococcus2|| id:ebi-a-GCST90017063	rs4400279	7	16804578	A	G	0.0546114	-0.0374	0.3228	0.0449	0.0120077	0.4045	5.8e-06	20.6846
genus Ruminococcus2genus Ruminococcus2|| id:ebi-a-GCST90017063	rs4799823	18	33456427	C	T	0.0837001	-0.0564	0.1853	0.0543	0.0182263	0.2991	5.4e-06	21.0889
genus Ruminococcus2genus Ruminococcus2|| id:ebi-a-GCST90017063	rs55707116	9	79919385	C	A	0.0865522	0.0873	0.07507	0.0798	0.0189141	0.2739	8.01e-06	20.9404
genus Ruminococcus2genus Ruminococcus2|| id:ebi-a-GCST90017063	rs58681734	9	137557890	A	G	0.0723875	-0.0905	0.2111	0.0514	0.0160787	0.0779794	4.18e-06	20.2687
genus Ruminococcus2genus Ruminococcus2|| id:ebi-a-GCST90017063	rs61791565	4	24655463	T	C	-0.0523503	-0.0905	0.5057	0.0423	0.0117119	0.0323899	6.79e-06	19.9795
genus Ruminococcus2genus Ruminococcus2|| id:ebi-a-GCST90017063	rs75140805	11	12148588	T	G	0.0836825	-0.0555	0.1809	0.0552	0.0176445	0.3147	3.95e-06	22.4932
genus Ruminococcus2genus Ruminococcus2|| id:ebi-a-GCST90017063	rs7635831	3	173040924	G	A	0.0618344	0.0018	0.3777	0.0438	0.0129031	0.967	1.98e-06	22.9653
genus Ruminococcus2genus Ruminococcus2|| id:ebi-a-GCST90017063	rs7693984	4	4268322	G	A	-0.102822	-0.1812	0.04415	0.1032	0.0235087	0.0791407	9.42e-06	19.13
genus Ruminococcus2genus Ruminococcus2|| id:ebi-a-GCST90017063	rs78120384	3	106664363	A	G	-0.192815	0.1296	0.09319	0.0724	0.0392045	0.0733804	3.31e-07	24.1885
genus Ruminococcus gauvreauii groupgenus Ruminococcus gauvreauii group|| id:ebi-a-GCST90017064	rs10931481	2	191954852	A	G	-0.0610096	-0.003	0.7108	0.0463	0.0130484	0.9478	3.38e-06	21.8616
genus Ruminococcus gauvreauii groupgenus Ruminococcus gauvreauii group|| id:ebi-a-GCST90017064	rs12079579	1	161880482	A	G	0.0955324	-0.1343	0.08451	0.0761	0.0213436	0.0774604	5.04e-06	20.0339
genus Ruminococcus gauvreauii groupgenus Ruminococcus gauvreauii group|| id:ebi-a-GCST90017064	rs12539819	7	153487396	C	T	0.110654	-0.0235	0.06919	0.0856	0.0240684	0.7835	4.49e-06	21.1368
genus Ruminococcus gauvreauii groupgenus Ruminococcus gauvreauii group|| id:ebi-a-GCST90017064	rs1391597	12	61119266	C	T	0.0590284	0.0754	0.3932	0.0429	0.0124874	0.0786991	1.86e-06	22.3449
genus Ruminococcus gauvreauii groupgenus Ruminococcus gauvreauii group|| id:ebi-a-GCST90017064	rs2047242	10	29201860	A	G	-0.067603	0.029	0.2308	0.0502	0.0133738	0.5632	2.46e-07	25.5518
genus Ruminococcus gauvreauii groupgenus Ruminococcus gauvreauii group|| id:ebi-a-GCST90017064	rs2166943	8	137090850	C	A	-0.0566974	-0.016	0.5808	0.0425	0.0123497	0.706801	5.28e-06	21.0772
genus Ruminococcus gauvreauii groupgenus Ruminococcus gauvreauii group|| id:ebi-a-GCST90017064	rs289410	15	85563483	A	G	0.0654926	0.0356	0.7222	0.0466	0.0139101	0.4456	2.27e-06	22.1679
genus Ruminococcus gauvreauii groupgenus Ruminococcus gauvreauii group|| id:ebi-a-GCST90017064	rs431418	5	166419552	G	A	0.094737	-0.0208	0.9049	0.0715	0.0210157	0.770699	5.54e-06	20.3213
genus Ruminococcus gauvreauii groupgenus Ruminococcus gauvreauii group|| id:ebi-a-GCST90017064	rs71386687	16	2767894	T	G	0.121037	-0.0223	0.1167	0.0669	0.02386	0.738599	2.91e-07	25.7333
genus Ruminococcus gauvreauii groupgenus Ruminococcus gauvreauii group|| id:ebi-a-GCST90017064	rs73802842	4	18824860	C	A	0.0736808	-0.0114	0.239	0.0495	0.0169665	0.8173	7.48e-06	18.8592
genus Ruminococcus gauvreauii groupgenus Ruminococcus gauvreauii group|| id:ebi-a-GCST90017064	rs9870933	3	112372317	G	A	-0.0621643	0.038	0.6052	0.0431	0.0126072	0.3778	8.49e-07	24.3134
genus Ruminococcus gnavus groupgenus Ruminococcus gnavus group|| id:ebi-a-GCST90017065	rs11597105	10	6512581	A	G	0.114673	0.0413	0.1971	0.0529	0.0250653	0.4343	6.95e-06	20.9304
genus Ruminococcus gnavus groupgenus Ruminococcus gnavus group|| id:ebi-a-GCST90017065	rs11864644	16	433078	T	C	-0.139804	0.0141	0.1164	0.0659	0.0318253	0.8311	5.01e-06	19.2972
genus Ruminococcus gnavus groupgenus Ruminococcus gnavus group|| id:ebi-a-GCST90017065	rs12136548	1	115168097	C	T	0.0901946	0.0729	0.2879	0.0462	0.0196476	0.1146	3.1e-06	21.0738
genus Ruminococcus gnavus groupgenus Ruminococcus gnavus group|| id:ebi-a-GCST90017065	rs12989336	2	36259341	G	A	-0.0846861	-0.024	0.2795	0.047	0.0187936	0.609901	7.12e-06	20.3051
genus Ruminococcus gnavus groupgenus Ruminococcus gnavus group|| id:ebi-a-GCST90017065	rs13163520	5	18662686	G	A	-0.127377	-0.0552	0.1841	0.0541	0.0233883	0.3076	5.61e-08	29.6609
genus Ruminococcus gnavus groupgenus Ruminococcus gnavus group|| id:ebi-a-GCST90017065	rs2909242	8	129224680	A	C	0.0909965	0.0142	0.6688	0.0447	0.018351	0.7511	7.41e-07	24.5884
genus Ruminococcus gnavus groupgenus Ruminococcus gnavus group|| id:ebi-a-GCST90017065	rs3124783	9	135838591	G	A	0.11599	0.0031	0.8709	0.0627	0.0249099	0.9606	2.67e-06	21.6819
genus Ruminococcus gnavus groupgenus Ruminococcus gnavus group|| id:ebi-a-GCST90017065	rs4388134	4	190110710	T	C	0.0904997	-0.0337	0.7223	0.047	0.0203544	0.4739	9.12e-06	19.7687
genus Ruminococcus gnavus groupgenus Ruminococcus gnavus group|| id:ebi-a-GCST90017065	rs62167033	2	144700007	T	C	0.185289	-0.1035	0.0416	0.1057	0.0396295	0.3276	3.5e-06	21.8606
genus Ruminococcus gnavus groupgenus Ruminococcus gnavus group|| id:ebi-a-GCST90017065	rs78399089	3	146290310	T	C	0.144445	0.1792	0.1149	0.0662	0.0326618	0.00679407	6.63e-06	19.558
genus Ruminococcus gnavus groupgenus Ruminococcus gnavus group|| id:ebi-a-GCST90017065	rs934940	2	122096018	A	C	-0.105045	-0.048	0.1333	0.0619	0.0229588	0.4383	2.74e-06	20.934
genus Ruminococcus torques groupgenus Ruminococcus torques group|| id:ebi-a-GCST90017066	rs10904297	10	4639762	A	G	-0.167804	0.215	0.02163	0.1455	0.0389812	0.1395	2.69e-06	18.5308
genus Ruminococcus torques groupgenus Ruminococcus torques group|| id:ebi-a-GCST90017066	rs10967781	9	27225258	C	A	0.0507994	-0.0916	0.2893	0.0463	0.0113322	0.0481205	8.37e-06	20.095
genus Ruminococcus torques groupgenus Ruminococcus torques group|| id:ebi-a-GCST90017066	rs12434631	14	26130404	A	G	0.074697	-0.0908	0.1057	0.0683	0.0153401	0.1835	2.77e-06	23.711
genus Ruminococcus torques groupgenus Ruminococcus torques group|| id:ebi-a-GCST90017066	rs1475330	6	67262102	C	T	-0.0523492	0.0502	0.7596	0.0499	0.01182	0.3146	8.13e-06	19.6149
genus Ruminococcus torques groupgenus Ruminococcus torques group|| id:ebi-a-GCST90017066	rs35866622	19	49218060	T	C	-0.0612024	0.0398	0.3389	0.0445	0.0109421	0.371	2.21e-08	31.285
genus Ruminococcus torques groupgenus Ruminococcus torques group|| id:ebi-a-GCST90017066	rs4073731	11	132663147	T	C	0.0651948	0.1375	0.1629	0.0571	0.0142221	0.0159698	4.05e-06	21.0135
genus Ruminococcus torques groupgenus Ruminococcus torques group|| id:ebi-a-GCST90017066	rs77034621	8	76769843	T	G	-0.151553	-0.0701	0.01704	0.1631	0.0335878	0.6675	6.07e-06	20.3594
genus Sellimonasgenus Sellimonas|| id:ebi-a-GCST90017067	rs113379006	3	42008186	T	C	-0.162759	-0.0295	0.1755	0.0552	0.0357025	0.5928	7.21e-06	20.7823
genus Sellimonasgenus Sellimonas|| id:ebi-a-GCST90017067	rs13417181	2	174308394	T	C	0.166509	0.0129	0.2598	0.0505	0.0337521	0.7986	7.62e-07	24.3374
genus Sellimonasgenus Sellimonas|| id:ebi-a-GCST90017067	rs2016057	15	52105282	C	A	0.125878	0.0019	0.6145	0.043	0.0256153	0.9655	1.03e-06	24.1491
genus Sellimonasgenus Sellimonas|| id:ebi-a-GCST90017067	rs2187447	11	79332972	A	C	0.243457	0.1058	0.06073	0.0888	0.0527695	0.2337	3.98e-06	21.2852
genus Sellimonasgenus Sellimonas|| id:ebi-a-GCST90017067	rs2371572	2	213214174	A	C	0.127349	-0.0455	0.4663	0.0424	0.0250862	0.2828	4.46e-07	25.7704
genus Sellimonasgenus Sellimonas|| id:ebi-a-GCST90017067	rs41816	7	106250164	A	G	0.132201	0.0618	0.3008	0.0457	0.0291087	0.1765	8.39e-06	20.6264
genus Sellimonasgenus Sellimonas|| id:ebi-a-GCST90017067	rs4600608	2	180278564	G	A	0.137152	-0.03	0.7887	0.0515	0.0301702	0.5611	4.95e-06	20.6656
genus Sellimonasgenus Sellimonas|| id:ebi-a-GCST90017067	rs553697	6	93730393	C	T	0.153767	0.003	0.8132	0.0541	0.0339099	0.9559	6.13e-06	20.5624
genus Sellimonasgenus Sellimonas|| id:ebi-a-GCST90017067	rs56203279	7	111501524	T	C	-0.124045	-0.0824	0.3353	0.0443	0.0269115	0.0628001	3.72e-06	21.2463
genus Senegalimassiliagenus Senegalimassilia|| id:ebi-a-GCST90017068	rs10036909	5	127861692	C	T	0.185519	0.234	0.04073	0.1062	0.0400881	0.0276503	8.05e-06	21.4164
genus Senegalimassiliagenus Senegalimassilia|| id:ebi-a-GCST90017068	rs11787826	9	34332382	C	A	0.081327	-0.0205	0.41	0.0427	0.0171154	0.630199	2.63e-06	22.5785
genus Senegalimassiliagenus Senegalimassilia|| id:ebi-a-GCST90017068	rs1990708	2	206654123	A	C	-0.109619	0.0818	0.07871	0.078	0.0247785	0.2944	8.91e-06	19.5714
genus Senegalimassiliagenus Senegalimassilia|| id:ebi-a-GCST90017068	rs2017373	14	34431996	C	T	0.0782258	-0.0711	0.362	0.0437	0.0176841	0.1036	9.5e-06	19.5674
genus Senegalimassiliagenus Senegalimassilia|| id:ebi-a-GCST90017068	rs7225245	17	48379615	A	G	-0.079173	-0.0637	0.5709	0.0427	0.0170421	0.1356	4.18e-06	21.5828
genus Slackiagenus Slackia|| id:ebi-a-GCST90017069	rs10409783	19	4555786	G	A	-0.0950828	0.003	0.7107	0.0469	0.0211239	0.9487	7.7e-06	20.2608
genus Slackiagenus Slackia|| id:ebi-a-GCST90017069	rs12440440	15	34041896	A	G	0.0901934	0.0555	0.3419	0.0444	0.0190582	0.2114	2.63e-06	22.3968
genus Slackiagenus Slackia|| id:ebi-a-GCST90017069	rs16894137	8	96946291	C	T	-0.122792	0.0523	0.1301	0.0622	0.0263047	0.4003	2.71e-06	21.7908
genus Slackiagenus Slackia|| id:ebi-a-GCST90017069	rs35156985	7	99451715	T	C	-0.155709	-0.0377	0.04209	0.1056	0.0348085	0.7213	8.06e-06	20.0104
genus Slackiagenus Slackia|| id:ebi-a-GCST90017069	rs4492265	7	13523683	G	A	0.0905757	-0.022	0.6952	0.046	0.0191658	0.631499	2.41e-06	22.3342
genus Slackiagenus Slackia|| id:ebi-a-GCST90017069	rs8901	17	74267010	C	T	0.0934594	0.0067	0.2934	0.0462	0.0186813	0.8839	6.07e-07	25.0283
genus Streptococcusgenus Streptococcus|| id:ebi-a-GCST90017070	rs10028567	4	53657577	C	T	-0.0921167	-0.065	0.1204	0.0642	0.0191881	0.3109	7.3e-06	23.0469
genus Streptococcusgenus Streptococcus|| id:ebi-a-GCST90017070	rs10448310	9	93556174	A	G	-0.0517935	0	0.362	0.0438	0.0111324	0.9997	3.31e-06	21.6458
genus Streptococcusgenus Streptococcus|| id:ebi-a-GCST90017070	rs11110281	12	100584014	T	C	-0.137519	-0.0182	0.04842	0.0991	0.0227398	0.854	2.58e-09	36.5723
genus Streptococcusgenus Streptococcus|| id:ebi-a-GCST90017070	rs11720390	3	94103591	G	A	0.107024	0.0136	0.062	0.0871	0.0228121	0.8763	3.59e-06	22.0106
genus Streptococcusgenus Streptococcus|| id:ebi-a-GCST90017070	rs11764382	7	46774896	A	G	-0.0695345	0.1142	0.1396	0.0606	0.0143671	0.0593198	1.29e-06	23.4241
genus Streptococcusgenus Streptococcus|| id:ebi-a-GCST90017070	rs17708276	8	10199548	A	G	-0.0793955	-0.1025	0.1092	0.0708	0.0170628	0.1477	3.04e-06	21.6517
genus Streptococcusgenus Streptococcus|| id:ebi-a-GCST90017070	rs1918540	11	131649446	A	G	-0.059639	0.0498	0.8129	0.0544	0.0128148	0.36	2.44e-06	21.6589
genus Streptococcusgenus Streptococcus|| id:ebi-a-GCST90017070	rs2370083	14	97526750	G	T	-0.0816836	0.1438	0.06426	0.0855	0.0185851	0.0925806	9.75e-06	19.317
genus Streptococcusgenus Streptococcus|| id:ebi-a-GCST90017070	rs57646748	4	37452858	G	A	-0.0907696	-0.0586	0.03857	0.1099	0.0200344	0.5935	5.48e-06	20.5271
genus Streptococcusgenus Streptococcus|| id:ebi-a-GCST90017070	rs6806351	3	132058723	T	C	-0.0633829	0.0757	0.2192	0.0507	0.0136647	0.1359	4.94e-06	21.5151
genus Streptococcusgenus Streptococcus|| id:ebi-a-GCST90017070	rs71481756	10	8102404	T	G	0.0931048	0.1088	0.06641	0.0859	0.0207949	0.2049	6.51e-06	20.0461
genus Streptococcusgenus Streptococcus|| id:ebi-a-GCST90017070	rs7916711	10	28588269	A	G	0.102891	0.0493	0.1379	0.0607	0.0217362	0.4168	2.72e-06	22.4072
genus Subdoligranulumgenus Subdoligranulum|| id:ebi-a-GCST90017071	rs10065321	5	141857415	T	C	-0.0512828	0.005	0.4137	0.0427	0.0108105	0.9067	2.1e-06	22.5036
genus Subdoligranulumgenus Subdoligranulum|| id:ebi-a-GCST90017071	rs10497836	2	200288718	T	C	0.0524065	0.01	0.7882	0.0513	0.0118697	0.8456	8.38e-06	19.4935
genus Subdoligranulumgenus Subdoligranulum|| id:ebi-a-GCST90017071	rs1667315	2	232408743	G	A	0.0485017	0.0024	0.3911	0.0431	0.0107452	0.9564	6.72e-06	20.3744
genus Subdoligranulumgenus Subdoligranulum|| id:ebi-a-GCST90017071	rs2114677	10	125472937	C	T	-0.104176	-0.0255	0.1156	0.0656	0.0230829	0.6971	2.72e-06	20.3683
genus Subdoligranulumgenus Subdoligranulum|| id:ebi-a-GCST90017071	rs2171249	6	153694029	C	T	0.106744	-0.0408	0.07489	0.0823	0.0233213	0.619599	4.51e-06	20.9499
genus Subdoligranulumgenus Subdoligranulum|| id:ebi-a-GCST90017071	rs3761728	4	48990885	G	T	0.0543458	-0.038	0.7484	0.0485	0.0118866	0.4331	3.87e-06	20.9034
genus Subdoligranulumgenus Subdoligranulum|| id:ebi-a-GCST90017071	rs4347804	2	218215847	G	A	-0.166063	-0.0422	0.9677	0.1188	0.0357483	0.7226	2.18e-06	21.5792
genus Subdoligranulumgenus Subdoligranulum|| id:ebi-a-GCST90017071	rs6555306	5	4671383	C	T	0.0740777	0.0545	0.8582	0.06	0.0155463	0.3639	2.81e-06	22.705
genus Subdoligranulumgenus Subdoligranulum|| id:ebi-a-GCST90017071	rs75158211	19	29644694	T	C	-0.072343	-0.0881	0.1478	0.059	0.015933	0.1355	7.52e-06	20.6157
genus Subdoligranulumgenus Subdoligranulum|| id:ebi-a-GCST90017071	rs76528319	5	117799448	G	T	-0.143279	0.0768	0.08235	0.0767	0.0310662	0.3168	7.41e-06	21.271
genus Sutterellagenus Sutterella|| id:ebi-a-GCST90017072	rs1145877	6	82386821	G	A	0.073548	0.0943	0.8621	0.061	0.0162413	0.1223	7.2e-06	20.5069
genus Sutterellagenus Sutterella|| id:ebi-a-GCST90017072	rs11591622	10	102520687	T	G	-0.0688382	0.0042	0.1624	0.0571	0.0151375	0.9414	6.5e-06	20.68
genus Sutterellagenus Sutterella|| id:ebi-a-GCST90017072	rs13173038	5	58499183	A	G	-0.0718076	-0.0124	0.2483	0.0486	0.0151627	0.799	2.73e-06	22.4279
genus Sutterellagenus Sutterella|| id:ebi-a-GCST90017072	rs143438747	1	63278549	T	C	-0.145793	0.0997	0.07562	0.0798	0.0306867	0.2116	3.28e-06	22.5722
genus Sutterellagenus Sutterella|| id:ebi-a-GCST90017072	rs2050185	6	147936781	A	G	-0.0575138	-0.0399	0.6257	0.0435	0.0128766	0.3587	7.97e-06	19.9499
genus Sutterellagenus Sutterella|| id:ebi-a-GCST90017072	rs2321387	13	58689340	G	A	-0.0592876	0.0087	0.4298	0.0425	0.0124509	0.8377	1.87e-06	22.6739
genus Sutterellagenus Sutterella|| id:ebi-a-GCST90017072	rs2613606	7	111285025	T	C	0.0556794	0.0009	0.5807	0.0427	0.0124117	0.9837	7.2e-06	20.1246
genus Sutterellagenus Sutterella|| id:ebi-a-GCST90017072	rs607327	11	111695709	T	C	-0.0578334	0.0409	0.6246	0.0434	0.0129053	0.3469	6.63e-06	20.0827
genus Sutterellagenus Sutterella|| id:ebi-a-GCST90017072	rs62501473	7	150126751	G	A	0.0694233	0.0585	0.2635	0.0477	0.0149416	0.2202	5.52e-06	21.5882
genus Sutterellagenus Sutterella|| id:ebi-a-GCST90017072	rs7499539	16	85038065	A	G	0.0617478	-0.0003	0.2619	0.0477	0.0130998	0.995	2.36e-06	22.2184
genus Sutterellagenus Sutterella|| id:ebi-a-GCST90017072	rs7638039	3	70588939	T	C	0.0645624	-0.0621	0.2467	0.0487	0.0143887	0.2023	8.66e-06	20.1334
genus Sutterellagenus Sutterella|| id:ebi-a-GCST90017072	rs9350083	6	18583878	T	G	-0.0593069	-0.002	0.3543	0.0438	0.0133929	0.9641	8.23e-06	19.6093
genus Terrisporobactergenus Terrisporobacter|| id:ebi-a-GCST90017073	rs1883097	11	8938819	C	T	0.226399	0.0868	0.03777	0.1104	0.0454642	0.432	4.16e-07	24.7976
genus Terrisporobactergenus Terrisporobacter|| id:ebi-a-GCST90017073	rs2569953	3	144148905	C	A	0.0775591	-0.0309	0.5845	0.0426	0.0174641	0.4673	8.95e-06	19.723
genus Terrisporobactergenus Terrisporobacter|| id:ebi-a-GCST90017073	rs2872237	19	17026940	A	C	0.0814505	0.0721	0.6012	0.0429	0.0175943	0.0925508	3.97e-06	21.4311
genus Terrisporobactergenus Terrisporobacter|| id:ebi-a-GCST90017073	rs58405430	11	20621043	G	T	0.134617	0.1274	0.06038	0.0894	0.0301177	0.1539	7.94e-06	19.9782
genus Terrisporobactergenus Terrisporobacter|| id:ebi-a-GCST90017073	rs7184125	16	15920394	T	C	0.091256	-0.0757	0.2915	0.0473	0.0205493	0.1095	8.48e-06	19.721
genus Turicibactergenus Turicibacter|| id:ebi-a-GCST90017074	rs11054680	12	12242455	T	C	-0.104751	0.0172	0.1717	0.0556	0.0226997	0.7576	2.31e-06	21.2949
genus Turicibactergenus Turicibacter|| id:ebi-a-GCST90017074	rs11666533	19	11864932	C	T	-0.111689	0.0938	0.08499	0.0768	0.0248436	0.2219	7.37e-06	20.2112
genus Turicibactergenus Turicibacter|| id:ebi-a-GCST90017074	rs149744580	2	63366962	A	G	0.169883	0.0094	0.05342	0.0935	0.0315478	0.9199	7.01e-08	28.9976
genus Turicibactergenus Turicibacter|| id:ebi-a-GCST90017074	rs2834977	21	36929643	T	C	-0.0959995	0.0514	0.1521	0.0583	0.0208261	0.3779	3.96e-06	21.2482
genus Turicibactergenus Turicibacter|| id:ebi-a-GCST90017074	rs2952020	8	26027842	A	G	0.0759019	0.0731	0.7508	0.049	0.0165764	0.1358	5.63e-06	20.9664
genus Turicibactergenus Turicibacter|| id:ebi-a-GCST90017074	rs3734633	6	126111881	G	A	-0.120957	-0.2325	0.05827	0.0904	0.02683	0.01011	5.32e-06	20.3245
genus Turicibactergenus Turicibacter|| id:ebi-a-GCST90017074	rs4869133	5	95717619	G	A	0.131186	0.0124	0.177	0.0554	0.027197	0.8231	2.55e-06	23.2666
genus Turicibactergenus Turicibacter|| id:ebi-a-GCST90017074	rs55756211	7	130972179	T	C	-0.115115	0.0423	0.07273	0.0811	0.0240708	0.6024	2.81e-06	22.8709
genus Turicibactergenus Turicibacter|| id:ebi-a-GCST90017074	rs7199484	16	49826299	G	A	-0.0731428	-0.0436	0.3057	0.0457	0.0160172	0.3398	5.77e-06	20.8531
genus Tyzzerella3genus Tyzzerella3|| id:ebi-a-GCST90017075	rs10898797	11	87588698	C	T	0.12238	-0.0149	0.1095	0.0673	0.0274683	0.8251	8.85e-06	19.8499
genus Tyzzerella3genus Tyzzerella3|| id:ebi-a-GCST90017075	rs112102233	10	46098286	A	G	-0.216348	0.1135	0.04672	0.1003	0.0477575	0.2578	6.18e-06	20.5221
genus Tyzzerella3genus Tyzzerella3|| id:ebi-a-GCST90017075	rs1232220	6	102680257	T	G	0.143869	-0.0404	0.8982	0.0711	0.031828	0.5702	7.91e-06	20.4322
genus Tyzzerella3genus Tyzzerella3|| id:ebi-a-GCST90017075	rs17706273	5	16388259	T	C	-0.140368	-0.0278	0.07912	0.0781	0.0274708	0.7213	5.88e-07	26.1092
genus Tyzzerella3genus Tyzzerella3|| id:ebi-a-GCST90017075	rs191093	12	77390329	G	A	0.159008	0.0487	0.1083	0.0684	0.0353306	0.476	6.76e-06	20.2552
genus Tyzzerella3genus Tyzzerella3|| id:ebi-a-GCST90017075	rs4904512	14	89595945	T	C	-0.117151	-0.1037	0.1292	0.0623	0.0250306	0.0961391	3.09e-06	21.9053
genus Tyzzerella3genus Tyzzerella3|| id:ebi-a-GCST90017075	rs55799124	17	3738781	A	G	-0.11435	-0.0376	0.2779	0.0477	0.0238604	0.4298	1.34e-06	22.9677
genus Tyzzerella3genus Tyzzerella3|| id:ebi-a-GCST90017075	rs67476743	19	1030320	T	G	0.132164	-0.0168	0.2728	0.0476	0.022208	0.724599	3.74e-09	35.4166
genus Tyzzerella3genus Tyzzerella3|| id:ebi-a-GCST90017075	rs6920448	6	5755626	C	T	-0.141081	-0.0512	0.09379	0.0727	0.0305446	0.4807	4.15e-06	21.3338
genus Tyzzerella3genus Tyzzerella3|| id:ebi-a-GCST90017075	rs7019909	9	33113322	T	C	0.144156	0.0487	0.1202	0.0646	0.0301626	0.4513	1.76e-06	22.8417
genus Tyzzerella3genus Tyzzerella3|| id:ebi-a-GCST90017075	rs7333521	13	81593016	T	C	-0.207191	0.1053	0.03208	0.1197	0.0453121	0.3787	4.88e-06	20.908
genus Tyzzerella3genus Tyzzerella3|| id:ebi-a-GCST90017075	rs75091807	13	35023691	G	T	-0.184966	-0.0342	0.06274	0.0882	0.0383029	0.698101	1.71e-06	23.3196
genus Tyzzerella3genus Tyzzerella3|| id:ebi-a-GCST90017075	rs7561370	2	57810406	C	T	-0.131341	0.1221	0.8505	0.0589	0.0286292	0.0381303	1.52e-06	21.0466
genus Veillonellagenus Veillonella|| id:ebi-a-GCST90017088	rs1882878	21	30010673	A	G	-0.0768966	0.0147	0.2981	0.0462	0.0163908	0.75	2.98e-06	22.0097
genus Veillonellagenus Veillonella|| id:ebi-a-GCST90017088	rs2013594	11	44302154	C	T	0.0720698	-0.0033	0.5991	0.0431	0.0155153	0.9381	3.42e-06	21.5768
genus Veillonellagenus Veillonella|| id:ebi-a-GCST90017088	rs55807413	11	2956783	A	G	0.107329	0.0702	0.1003	0.0701	0.0237633	0.3168	5.51e-06	20.3996
genus Veillonellagenus Veillonella|| id:ebi-a-GCST90017088	rs62376424	5	119914285	C	T	-0.0762216	0.0595	0.3067	0.0458	0.0163499	0.1936	3.65e-06	21.7333
genus Veillonellagenus Veillonella|| id:ebi-a-GCST90017088	rs6656807	1	178945043	G	A	-0.0703062	0.0614	0.6112	0.0436	0.0153954	0.1588	5.5e-06	20.8548
genus Veillonellagenus Veillonella|| id:ebi-a-GCST90017088	rs742016	22	45604800	A	G	-0.0688571	0.0004	0.3345	0.0445	0.0149769	0.9933	4.66e-06	21.1375
genus Victivallisgenus Victivallis|| id:ebi-a-GCST90017089	rs11899949	2	38049069	G	A	0.130568	0.0389	0.3111	0.0454	0.0276239	0.3912	2.77e-06	22.341
genus Victivallisgenus Victivallis|| id:ebi-a-GCST90017089	rs12512543	4	9608445	A	C	-0.178036	-0.1087	0.08503	0.0753	0.0374344	0.149	2.54e-06	22.619
genus Victivallisgenus Victivallis|| id:ebi-a-GCST90017089	rs173120	13	72876881	C	T	-0.13381	-0.0698	0.8098	0.0537	0.0290127	0.1937	7.65e-06	21.2716
genus Victivallisgenus Victivallis|| id:ebi-a-GCST90017089	rs1882775	21	40405606	A	G	-0.13827	0.0211	0.1828	0.0542	0.031273	0.697301	8.73e-06	19.5487
genus Victivallisgenus Victivallis|| id:ebi-a-GCST90017089	rs2546432	5	180579462	C	T	0.110803	-0.0173	0.5437	0.0423	0.0249655	0.6822	9.93e-06	19.698
genus Victivallisgenus Victivallis|| id:ebi-a-GCST90017089	rs342302	7	106378229	A	G	-0.152754	0.0259	0.1387	0.061	0.0351572	0.670601	8.16e-06	18.878
genus Victivallisgenus Victivallis|| id:ebi-a-GCST90017089	rs4764863	12	102514184	G	A	0.121561	-0.0272	0.5514	0.0424	0.0246058	0.5219	8.22e-07	24.407
genus Victivallisgenus Victivallis|| id:ebi-a-GCST90017089	rs4895919	6	131630319	C	T	0.116918	0.0231	0.5197	0.0421	0.0247515	0.5825	2.75e-06	22.3131
genus Victivallisgenus Victivallis|| id:ebi-a-GCST90017089	rs56349194	11	9312796	A	G	-0.158501	0.0197	0.1288	0.0632	0.0315231	0.754899	6.26e-07	25.2817
genus Victivallisgenus Victivallis|| id:ebi-a-GCST90017089	rs911666	14	96071125	T	C	-0.118576	0.0169	0.3037	0.0456	0.0263146	0.7105	7.65e-06	20.3049
order Actinomycetales|| id:ebi-a-GCST90017090	rs2889192	9	76394568	T	G	-0.0884052	0.0243	0.8507	0.0592	0.0194997	0.681601	3.96725e-06	20.5542
order Actinomycetales|| id:ebi-a-GCST90017090	rs34583783	6	67207371	G	T	0.123688	-0.0422	0.06041	0.0885	0.0264254	0.6338	5.53886e-06	21.9085
order Actinomycetales|| id:ebi-a-GCST90017090	rs35011108	6	133007480	A	G	0.241546	-0.0311	0.06707	0.0845	0.0503803	0.713099	1.87659e-06	22.9868
order Actinomycetales|| id:ebi-a-GCST90017090	rs4073240	6	169224781	G	A	0.074973	-0.0252	0.3806	0.0432	0.0164672	0.560701	5.67898e-06	20.7286
order Bacillales|| id:ebi-a-GCST90017091	rs10233278	7	117496144	T	C	-0.116319	0.0206	0.5552	0.0425	0.0248527	0.6268	3.508e-06	21.9056
order Bacillales|| id:ebi-a-GCST90017091	rs10410917	19	14970441	C	T	-0.11471	-0.0255	0.3899	0.0431	0.0250025	0.5544	5.57353e-06	21.0492
order Bacillales|| id:ebi-a-GCST90017091	rs11034576	11	38085711	A	G	0.205765	0.0415	0.1236	0.0637	0.0453311	0.514801	8.85972e-06	20.604
order Bacillales|| id:ebi-a-GCST90017091	rs11207728	1	61827534	A	G	0.14455	-0.0364	0.8357	0.057	0.0316912	0.523801	5.73456e-06	20.8046
order Bacillales|| id:ebi-a-GCST90017091	rs11844714	14	49001226	A	G	-0.143245	-0.0079	0.2079	0.0519	0.0320272	0.8787	5.06209e-06	20.0042
order Bacillales|| id:ebi-a-GCST90017091	rs1287018	20	5826474	G	A	0.141125	-0.0273	0.1859	0.0539	0.0319309	0.612999	9.87097e-06	19.5337
order Bacillales|| id:ebi-a-GCST90017091	rs4617108	7	49423832	G	A	-0.248861	0.0113	0.9143	0.0749	0.0525929	0.8798	1.97506e-06	22.3903
order Bacillales|| id:ebi-a-GCST90017091	rs74420793	4	127766709	A	G	-0.164413	0.0759	0.1045	0.069	0.0353763	0.2711	3.07319e-06	21.5997
order Bacteroidales|| id:ebi-a-GCST90017092	rs11146701	10	39062269	A	G	0.0473596	-0.0311	0.3435	0.0558	0.010541	0.5771	7.08223e-06	20.1861
order Bacteroidales|| id:ebi-a-GCST90017092	rs17343978	22	27433885	A	C	-0.0552057	0.0035	0.2048	0.052	0.0120278	0.9469	8.3593e-06	21.0666
order Bacteroidales|| id:ebi-a-GCST90017092	rs2032750	2	53831026	C	T	0.0508393	0.0031	0.5388	0.0422	0.0106807	0.9421	1.91509e-06	22.6569
order Bacteroidales|| id:ebi-a-GCST90017092	rs4146051	2	213189994	G	A	0.107377	0.0477	0.9177	0.078	0.0245661	0.5409	8.76436e-06	19.1051
order Bacteroidales|| id:ebi-a-GCST90017092	rs4916508	3	195936789	A	G	0.0466729	0.0445	0.5757	0.0425	0.0105312	0.296	8.4711e-06	19.6415
order Bacteroidales|| id:ebi-a-GCST90017092	rs55773148	13	70523029	G	A	-0.121514	0.0267	0.05317	0.094	0.0236759	0.776101	3.89583e-07	26.3414
order Bacteroidales|| id:ebi-a-GCST90017092	rs62531359	8	70916181	T	G	0.0655728	0.01	0.183	0.0542	0.0149891	0.8541	9.08657e-06	19.138
order Bacteroidales|| id:ebi-a-GCST90017092	rs62575403	9	136493820	C	T	0.140055	-0.0339	0.04206	0.1054	0.0311128	0.7474	7.06122e-06	20.2637
order Bacteroidales|| id:ebi-a-GCST90017092	rs72706335	1	157495438	T	C	-0.22241	-0.2172	0.02555	0.1322	0.0493458	0.1005	7.65526e-06	20.3146
order Bacteroidales|| id:ebi-a-GCST90017092	rs73975615	17	6461200	G	A	-0.207018	-0.5225	0.007573	0.2395	0.0442633	0.0291602	1.21616e-06	21.874
order Bacteroidales|| id:ebi-a-GCST90017092	rs7631304	3	89339527	G	A	-0.0645771	-0.0557	0.1483	0.059	0.0132957	0.3451	8.36778e-07	23.5904
order Bacteroidales|| id:ebi-a-GCST90017092	rs79585701	8	13110185	A	C	0.0646823	-0.0388	0.1415	0.06	0.0149628	0.5181	9.98596e-06	18.6872
order Bacteroidales|| id:ebi-a-GCST90017092	rs929878	16	74290641	T	C	0.0548532	-0.017	0.7866	0.0512	0.012153	0.74	4.7338e-06	20.3722
order Bifidobacteriales|| id:ebi-a-GCST90017093	rs10831953	11	13098051	G	A	0.0537537	-0.0312	0.3004	0.0458	0.0123746	0.495	9.94741e-06	18.8692
order Bifidobacteriales|| id:ebi-a-GCST90017093	rs12446429	16	898055	T	C	0.0810099	-0.0357	0.1952	0.0544	0.019073	0.5121	8.52884e-06	18.0401
order Bifidobacteriales|| id:ebi-a-GCST90017093	rs13020688	2	192878532	G	A	0.0584045	0.0219	0.3064	0.0458	0.0122081	0.6321	1.57373e-06	22.8874
order Bifidobacteriales|| id:ebi-a-GCST90017093	rs182549	2	136616754	T	C	-0.11707	-0.0312	0.5976	0.0427	0.0126703	0.465	5.94155e-20	85.3724
order Bifidobacteriales|| id:ebi-a-GCST90017093	rs4957061	5	521096	T	C	0.0569873	0.0108	0.4246	0.0429	0.0116907	0.8019	1.1517e-06	23.7616
order Bifidobacteriales|| id:ebi-a-GCST90017093	rs540489	17	72897722	T	G	-0.0632518	0.0249	0.1761	0.0553	0.013817	0.6519	5.36809e-06	20.9565
order Bifidobacteriales|| id:ebi-a-GCST90017093	rs55888705	4	1517826	A	G	0.053673	-0.0475	0.2814	0.0467	0.0120586	0.3093	8.66204e-06	19.8115
order Bifidobacteriales|| id:ebi-a-GCST90017093	rs6899771	6	97406220	A	G	-0.0914312	0.1386	0.09996	0.0699	0.0202604	0.0475302	7.27998e-06	20.3654
order Bifidobacteriales|| id:ebi-a-GCST90017093	rs7174549	15	92463303	T	C	-0.0551726	0.0247	0.642	0.0437	0.0124655	0.5713	6.86784e-06	19.5897
order Bifidobacteriales|| id:ebi-a-GCST90017093	rs7322849	13	112859829	T	C	0.110676	0.1343	0.09171	0.0734	0.0200996	0.0672496	1.74032e-08	30.3202
order Bifidobacteriales|| id:ebi-a-GCST90017093	rs857444	6	14617591	C	T	0.0553965	-0.059	0.3684	0.0436	0.0120669	0.1761	3.8249e-06	21.0753
order Burkholderiales|| id:ebi-a-GCST90017094	rs1511453	4	23588462	A	G	0.0910999	-0.1901	0.0579	0.0897	0.0199479	0.0342003	8.00092e-06	20.8565
order Burkholderiales|| id:ebi-a-GCST90017094	rs1928341	1	153240013	G	A	-0.0507782	0.0399	0.5949	0.0427	0.0110587	0.3503	4.51513e-06	21.0837
order Burkholderiales|| id:ebi-a-GCST90017094	rs2321387	13	58689340	G	A	-0.0508514	0.0087	0.4298	0.0425	0.0109588	0.8377	3.25784e-06	21.5318
order Burkholderiales|| id:ebi-a-GCST90017094	rs2613606	7	111285025	T	C	0.0499561	0.0009	0.5807	0.0427	0.0109264	0.9837	4.13361e-06	20.9037
order Burkholderiales|| id:ebi-a-GCST90017094	rs4033856	4	45642485	T	C	-0.0833445	-0.0314	0.9136	0.0749	0.0167489	0.6751	5.66826e-07	24.7617
order Burkholderiales|| id:ebi-a-GCST90017094	rs6087811	20	30596130	T	G	-0.101587	-0.0072	0.1016	0.0695	0.0198817	0.9181	2.88377e-07	26.1077
order Burkholderiales|| id:ebi-a-GCST90017094	rs62191117	2	239900775	A	G	0.0679995	0.023	0.205	0.0521	0.0132471	0.6585	2.791e-07	26.3493
order Burkholderiales|| id:ebi-a-GCST90017094	rs62395635	5	173497796	T	C	0.109911	0.1208	0.06217	0.0877	0.0236375	0.1683	2.90228e-06	21.6212
order Burkholderiales|| id:ebi-a-GCST90017094	rs75242906	15	56786407	C	T	-0.120974	0.0044	0.08354	0.0764	0.0281273	0.9542	9.74518e-06	18.4981
order Burkholderiales|| id:ebi-a-GCST90017094	rs7638039	3	70588939	T	C	0.0580987	-0.0621	0.2467	0.0487	0.012673	0.2023	4.83593e-06	21.0172
order Clostridiales|| id:ebi-a-GCST90017095	rs10774377	12	5942519	G	A	-0.0523003	0.0524	0.5644	0.0425	0.0113859	0.2174	3.80899e-06	21.0996
order Clostridiales|| id:ebi-a-GCST90017095	rs112334273	21	40703251	G	A	0.0639383	0.0345	0.2782	0.047	0.0127404	0.4624	4.07258e-07	25.1858
order Clostridiales|| id:ebi-a-GCST90017095	rs13105690	4	7420184	C	T	0.0527441	-0.0145	0.7153	0.0468	0.011818	0.757399	9.36807e-06	19.9186
order Clostridiales|| id:ebi-a-GCST90017095	rs13179700	5	149077788	C	T	-0.0510953	-0.0699	0.6563	0.0443	0.0109569	0.1146	3.52111e-06	21.7464
order Clostridiales|| id:ebi-a-GCST90017095	rs1842454	5	105060362	G	A	-0.0543676	-0.025	0.1875	0.0541	0.012734	0.643501	9.91745e-06	18.2285
order Clostridiales|| id:ebi-a-GCST90017095	rs2273429	14	52494072	A	G	-0.0726191	-0.0361	0.1045	0.0686	0.0153105	0.5987	4.16869e-06	22.4969
order Clostridiales|| id:ebi-a-GCST90017095	rs290772	2	102126220	G	A	0.084254	0.1077	0.05344	0.0941	0.0196297	0.2524	9.9977e-06	18.4227
order Clostridiales|| id:ebi-a-GCST90017095	rs6442336	3	12870886	T	C	0.0547729	-0.0153	0.7478	0.0487	0.0124169	0.753	9.62565e-06	19.4583
order Clostridiales|| id:ebi-a-GCST90017095	rs6814436	4	161507301	C	T	-0.0741858	0.1151	0.8589	0.0605	0.0150814	0.0571097	9.06296e-07	24.1968
order Clostridiales|| id:ebi-a-GCST90017095	rs6815608	4	152131744	C	T	-0.104089	-0.0271	0.8487	0.0586	0.0210883	0.6441	3.71989e-07	24.3628
order Clostridiales|| id:ebi-a-GCST90017095	rs72738886	5	35770550	T	C	0.0865333	-0.0096	0.07649	0.0794	0.0190392	0.9041	8.4157e-06	20.6571
order Clostridiales|| id:ebi-a-GCST90017095	rs72915163	18	48792829	T	C	-0.0580246	0.0158	0.2186	0.0514	0.0120558	0.758099	1.39104e-06	23.165
order Clostridiales|| id:ebi-a-GCST90017095	rs992074	21	18567802	T	C	-0.255441	0.0116	0.9769	0.1405	0.0508788	0.9342	8.95385e-07	25.2062
order Coriobacteriales|| id:ebi-a-GCST90017096	rs11250875	10	1922731	T	C	0.06075	-0.0537	0.2136	0.0513	0.0130939	0.2949	4.82848e-06	21.5256
order Coriobacteriales|| id:ebi-a-GCST90017096	rs11656361	17	8121332	A	C	0.0773006	0.015	0.1819	0.0546	0.017553	0.7837	8.0201e-06	19.3938
order Coriobacteriales|| id:ebi-a-GCST90017096	rs12974142	19	52895166	G	A	0.0789796	-0.0205	0.0706	0.0822	0.0177205	0.8026	8.51236e-06	19.8645
order Coriobacteriales|| id:ebi-a-GCST90017096	rs13307134	7	105084680	T	C	-0.0565686	0.0402	0.8324	0.0564	0.0126265	0.4756	7.79938e-06	20.0717
order Coriobacteriales|| id:ebi-a-GCST90017096	rs1397793	5	90471451	A	G	0.0498855	-0.0167	0.6904	0.0464	0.0112446	0.7183	9.77372e-06	19.6816
order Coriobacteriales|| id:ebi-a-GCST90017096	rs1816223	12	11494021	G	A	0.0586265	-0.0424	0.7994	0.0524	0.0129006	0.4179	4.84117e-06	20.6523
order Coriobacteriales|| id:ebi-a-GCST90017096	rs240104	1	176571431	T	C	-0.0603429	0.0182	0.2852	0.0469	0.0126849	0.6975	1.51604e-06	22.6297
order Coriobacteriales|| id:ebi-a-GCST90017096	rs2442778	3	11654412	A	G	0.116408	-0.0319	0.9483	0.0942	0.0258545	0.7347	9.02693e-06	20.2718
order Coriobacteriales|| id:ebi-a-GCST90017096	rs3025411	9	136512906	A	G	0.0926543	-0.0457	0.1062	0.0687	0.0209468	0.5057	8.26913e-06	19.5657
order Coriobacteriales|| id:ebi-a-GCST90017096	rs34739816	17	37376685	G	T	0.0965017	-0.1119	0.05816	0.0908	0.0207666	0.2181	3.88356e-06	21.5943
order Coriobacteriales|| id:ebi-a-GCST90017096	rs67561917	20	62072077	A	G	-0.0714367	-0.0282	0.1829	0.0543	0.0154113	0.6034	5.39126e-06	21.4864
order Coriobacteriales|| id:ebi-a-GCST90017096	rs719099	10	65799217	A	G	0.0778402	0.0225	0.09846	0.0709	0.0155815	0.751	5.43313e-07	24.9568
order Coriobacteriales|| id:ebi-a-GCST90017096	rs8010111	14	39660509	A	G	0.103377	-0.0752	0.9188	0.0772	0.0229286	0.33	6.8962e-06	20.3279
order Desulfovibrionales|| id:ebi-a-GCST90017097	rs11599763	10	11855599	C	T	0.0554862	-0.0338	0.5919	0.0431	0.0117486	0.4326	2.60699e-06	22.3048
order Desulfovibrionales|| id:ebi-a-GCST90017097	rs17791387	9	81834426	A	G	-0.0727501	0.0652	0.09519	0.0714	0.0154369	0.3616	2.25294e-06	22.2099
order Desulfovibrionales|| id:ebi-a-GCST90017097	rs186073	3	31133401	T	C	0.0529219	0.0105	0.3948	0.0431	0.0118542	0.8082	8.7444e-06	19.9309
order Desulfovibrionales|| id:ebi-a-GCST90017097	rs2838334	21	45064961	G	A	0.0569024	0.0135	0.3433	0.0442	0.0124223	0.759401	4.16793e-06	20.9825
order Desulfovibrionales|| id:ebi-a-GCST90017097	rs3935584	2	233929283	C	T	-0.0524466	0.0712	0.5313	0.0423	0.0115749	0.0923889	7.19747e-06	20.5305
order Desulfovibrionales|| id:ebi-a-GCST90017097	rs4506934	17	2856662	C	T	-0.0953383	0.0117	0.1184	0.0657	0.0201367	0.8587	2.42996e-06	22.416
order Desulfovibrionales|| id:ebi-a-GCST90017097	rs6058181	20	33694801	C	T	0.0836765	-0.043	0.163	0.057	0.0166098	0.4501	2.52773e-07	25.3792
order Desulfovibrionales|| id:ebi-a-GCST90017097	rs62020470	15	96161065	A	G	-0.0573633	0.0032	0.1799	0.0549	0.0129462	0.9542	7.50983e-06	19.6329
order Desulfovibrionales|| id:ebi-a-GCST90017097	rs72647048	8	57865378	T	C	-0.0772459	-0.0835	0.1124	0.0668	0.0170876	0.2109	9.00285e-06	20.4357
order Desulfovibrionales|| id:ebi-a-GCST90017097	rs9928243	16	71541641	C	A	-0.0544713	0.0178	0.4705	0.0421	0.0117811	0.6724	3.96634e-06	21.3778
order Enterobacteriales|| id:ebi-a-GCST90017098	rs11026530	11	22379097	T	C	0.0822408	0.038	0.1495	0.0588	0.0186379	0.5181	9.42692e-06	19.4707
order Enterobacteriales|| id:ebi-a-GCST90017098	rs2374342	2	42133542	C	A	0.0582927	-0.0651	0.4158	0.0428	0.0126195	0.128	4.51617e-06	21.3375
order Enterobacteriales|| id:ebi-a-GCST90017098	rs35673018	16	54327745	G	A	0.0899642	0.0494	0.08959	0.0739	0.0202934	0.504001	7.63115e-06	19.653
order Enterobacteriales|| id:ebi-a-GCST90017098	rs504442	18	55145547	T	G	0.084159	0.0383	0.1049	0.0685	0.0189479	0.5759	5.17095e-06	19.7278
order Enterobacteriales|| id:ebi-a-GCST90017098	rs62210023	20	55340092	A	G	0.0606754	0.01	0.3449	0.0441	0.0130125	0.8212	3.13163e-06	21.7422
order Enterobacteriales|| id:ebi-a-GCST90017098	rs78143293	18	57672335	A	G	-0.0848521	-0.0271	0.1223	0.0642	0.0170415	0.673301	1.19564e-06	24.7919
order Enterobacteriales|| id:ebi-a-GCST90017098	rs79757635	13	110840418	C	A	0.0758597	-0.035	0.1367	0.0625	0.0171286	0.5752	9.31859e-06	19.6146
order Erysipelotrichales|| id:ebi-a-GCST90017099	rs1074800	5	3002546	G	A	-0.0492438	0.05	0.5809	0.0425	0.010887	0.24	6.14582e-06	20.4591
order Erysipelotrichales|| id:ebi-a-GCST90017099	rs10781552	10	133897233	C	T	-0.0552212	0.0365	0.281	0.0467	0.0116074	0.4339	2.33115e-06	22.633
order Erysipelotrichales|| id:ebi-a-GCST90017099	rs17530232	13	40385457	A	G	0.10305	0.049	0.05311	0.0944	0.0224648	0.6038	2.79126e-06	21.0422
order Erysipelotrichales|| id:ebi-a-GCST90017099	rs1884466	1	64139196	C	T	-0.0475363	0.0619	0.5193	0.0424	0.0106939	0.1441	9.52708e-06	19.7596
order Erysipelotrichales|| id:ebi-a-GCST90017099	rs2300774	3	195793712	A	G	-0.0524152	-0.0213	0.5608	0.0423	0.0106784	0.613999	8.95468e-07	24.0936
order Erysipelotrichales|| id:ebi-a-GCST90017099	rs290833	1	97457427	T	G	-0.0497374	0.0424	0.4932	0.0423	0.0111376	0.3165	8.02897e-06	19.9427
order Erysipelotrichales|| id:ebi-a-GCST90017099	rs35161940	17	70327224	T	C	-0.0806041	-0.0033	0.1066	0.0682	0.0167641	0.9618	1.8451e-06	23.1182
order Erysipelotrichales|| id:ebi-a-GCST90017099	rs4078432	14	48997206	T	C	0.0608929	0.026	0.8264	0.0558	0.0133764	0.6411	4.23107e-06	20.7231
order Erysipelotrichales|| id:ebi-a-GCST90017099	rs56970041	14	80357610	T	G	0.0724145	0.1804	0.06172	0.088	0.0164471	0.0403999	5.40344e-06	19.3853
order Erysipelotrichales|| id:ebi-a-GCST90017099	rs62504403	8	38803551	C	T	0.0681159	-0.044	0.1951	0.0532	0.0127883	0.4081	1.12264e-07	28.3708
order Erysipelotrichales|| id:ebi-a-GCST90017099	rs7234058	18	5830507	T	C	-0.0945759	-0.0761	0.09078	0.0728	0.0194091	0.2958	9.12347e-07	23.7438
order Erysipelotrichales|| id:ebi-a-GCST90017099	rs7826267	8	2954952	G	T	0.0839071	-0.0381	0.9307	0.0854	0.0199131	0.655901	9.28453e-06	17.755
order Erysipelotrichales|| id:ebi-a-GCST90017099	rs8003149	14	56156504	C	T	0.0538798	0.0194	0.3325	0.0446	0.0116888	0.6629	4.08479e-06	21.2477
order Gastranaerophilales|| id:ebi-a-GCST90017100	rs11150282	16	80493705	T	C	0.098235	-0.0511	0.36	0.0438	0.0197127	0.2437	7.36055e-07	24.8336
order Gastranaerophilales|| id:ebi-a-GCST90017100	rs113884518	9	24648997	T	C	-0.20591	-0.1409	0.0245	0.1373	0.0455376	0.3046	7.7398e-06	20.4463
order Gastranaerophilales|| id:ebi-a-GCST90017100	rs28678345	17	53906328	T	C	0.213083	0.0174	0.04907	0.098	0.0471377	0.8587	8.05954e-06	20.4344
order Gastranaerophilales|| id:ebi-a-GCST90017100	rs367480	11	2937631	A	G	0.0841649	-0.0647	0.6415	0.0439	0.0185948	0.141	7.52419e-06	20.487
order Gastranaerophilales|| id:ebi-a-GCST90017100	rs4129395	9	115975389	G	A	0.0904264	0.035	0.4851	0.0419	0.0185253	0.4041	1.21742e-06	23.8265
order Gastranaerophilales|| id:ebi-a-GCST90017100	rs789069	18	1008278	A	C	-0.10413	0.0127	0.1417	0.06	0.0234459	0.8324	6.5001e-06	19.725
order Gastranaerophilales|| id:ebi-a-GCST90017100	rs79790072	15	100747683	T	C	0.226103	0.147	0.03166	0.1217	0.0488017	0.2274	3.5381e-06	21.4656
order Gastranaerophilales|| id:ebi-a-GCST90017100	rs8028558	15	62055753	A	G	0.08346	0.0698	0.3579	0.0439	0.0188504	0.1117	9.78228e-06	19.6027
order Gastranaerophilales|| id:ebi-a-GCST90017100	rs9864379	3	14306949	T	C	-0.160521	-0.0674	0.1491	0.0593	0.0292752	0.2563	4.65876e-08	30.0652
order Lactobacillales|| id:ebi-a-GCST90017101	rs11110282	12	100585559	A	G	-0.10239	-0.0197	0.04848	0.0991	0.0217849	0.8426	3.95667e-06	22.0904
order Lactobacillales|| id:ebi-a-GCST90017101	rs11627423	14	33200623	C	A	0.0499263	-0.0177	0.3675	0.0437	0.0109744	0.685499	5.08757e-06	20.6965
order Lactobacillales|| id:ebi-a-GCST90017101	rs11730038	4	98049499	G	A	-0.0605384	0.0094	0.293	0.0462	0.0129052	0.8391	5.09742e-06	22.0056
order Lactobacillales|| id:ebi-a-GCST90017101	rs12797734	11	8332350	T	C	0.0571279	-0.0444	0.2623	0.0488	0.0127113	0.3626	7.76515e-06	20.1984
order Lactobacillales|| id:ebi-a-GCST90017101	rs1595463	2	231723657	C	A	0.0479749	0.0375	0.539	0.0424	0.0108801	0.3764	7.44355e-06	19.443
order Lactobacillales|| id:ebi-a-GCST90017101	rs2370083	14	97526750	G	T	-0.08054	0.1438	0.06426	0.0855	0.0180992	0.0925806	8.33489e-06	19.8018
order Lactobacillales|| id:ebi-a-GCST90017101	rs2952251	8	10143164	G	A	0.0629317	0.0913	0.771	0.0545	0.0124177	0.0940611	3.36457e-07	25.6836
order Lactobacillales|| id:ebi-a-GCST90017101	rs34989881	19	51959855	A	G	0.113479	-0.0292	0.04858	0.1017	0.0246452	0.773599	4.09355e-06	21.2015
order Lactobacillales|| id:ebi-a-GCST90017101	rs35344081	16	991253	G	A	0.0642442	0.0507	0.2624	0.0477	0.0127358	0.2872	4.16064e-07	25.4458
order Lactobacillales|| id:ebi-a-GCST90017101	rs4028634	17	40835649	C	T	-0.0532915	-0.028	0.6344	0.0436	0.01101	0.5201	1.34806e-06	23.4283
order Lactobacillales|| id:ebi-a-GCST90017101	rs57872228	1	200418805	C	T	-0.0688415	0.1086	0.117	0.0662	0.0146994	0.1009	2.5825e-06	21.9332
order Lactobacillales|| id:ebi-a-GCST90017101	rs74663707	3	184371224	C	T	0.0982594	0.1457	0.06631	0.0861	0.0224613	0.0906108	8.39557e-06	19.1372
order Lactobacillales|| id:ebi-a-GCST90017101	rs77558518	5	174173171	A	G	-0.106466	-0.0577	0.09586	0.0715	0.0223484	0.4193	1.67436e-06	22.6949
order Lactobacillales|| id:ebi-a-GCST90017101	rs78938557	7	36349586	T	C	0.10553	-0.1519	0.03035	0.1257	0.0233581	0.2267	2.31089e-06	20.4116
order Lactobacillales|| id:ebi-a-GCST90017101	rs9581006	13	24973509	T	C	-0.22583	0.024	0.9629	0.1112	0.0469228	0.8292	1.76596e-06	23.163
order Methanobacteriales|| id:ebi-a-GCST90017102	rs10202904	2	125440268	G	T	0.121754	-0.045	0.5913	0.0428	0.0235357	0.2932	3.01432e-07	26.7616
order Methanobacteriales|| id:ebi-a-GCST90017102	rs10424197	19	46439321	A	G	0.111274	0.0651	0.7424	0.0484	0.0247517	0.1792	9.27897e-06	20.2105
order Methanobacteriales|| id:ebi-a-GCST90017102	rs4257531	3	2086167	G	A	0.164498	0.0166	0.1057	0.069	0.0364959	0.8096	7.44338e-06	20.3158
order Methanobacteriales|| id:ebi-a-GCST90017102	rs6508769	19	28827760	C	T	-0.153519	-0.0753	0.8533	0.0595	0.0344519	0.2058	8.22527e-06	19.8563
order Methanobacteriales|| id:ebi-a-GCST90017102	rs6776814	3	15053083	T	C	-0.199566	-0.0876	0.02067	0.1488	0.0411825	0.555801	1.63061e-06	23.4827
order Methanobacteriales|| id:ebi-a-GCST90017102	rs73068003	7	10773932	G	T	-0.15814	-0.0088	0.09668	0.0714	0.0351803	0.9019	8.44578e-06	20.2062
order Methanobacteriales|| id:ebi-a-GCST90017102	rs73457410	13	41956181	A	G	0.21534	0.1099	0.06395	0.0866	0.0436695	0.2043	1.40854e-06	24.316
order Methanobacteriales|| id:ebi-a-GCST90017102	rs75208022	12	21338861	C	T	-0.227245	0.0446	0.09331	0.0726	0.048763	0.5392	5.92107e-06	21.7174
order Methanobacteriales|| id:ebi-a-GCST90017102	rs894996	4	104418307	C	A	0.216999	-0.0163	0.07021	0.0833	0.0449076	0.8449	1.87556e-06	23.3494
order Mollicutes RF9|| id:ebi-a-GCST90017103	rs11779863	8	15406830	G	A	-0.0772768	-0.1412	0.1592	0.0579	0.0172171	0.0147299	6.68852e-06	20.1455
order Mollicutes RF9|| id:ebi-a-GCST90017103	rs12566890	1	61850864	T	G	-0.103134	-0.0486	0.1322	0.0626	0.0241775	0.4376	8.11204e-06	18.1962
order Mollicutes RF9|| id:ebi-a-GCST90017103	rs13100746	3	165846506	C	T	0.0638979	-0.0603	0.4428	0.0422	0.0142685	0.1528	7.28853e-06	20.0547
order Mollicutes RF9|| id:ebi-a-GCST90017103	rs17235252	7	82536037	T	C	-0.122002	-0.0601	0.1186	0.0652	0.0255463	0.3564	2.15879e-06	22.8075
order Mollicutes RF9|| id:ebi-a-GCST90017103	rs3932485	3	184193482	C	T	0.0626209	0.0077	0.3911	0.0431	0.0141623	0.8577	9.92865e-06	19.5511
order Mollicutes RF9|| id:ebi-a-GCST90017103	rs515984	10	3521459	C	T	0.0875451	0.0098	0.8848	0.0663	0.0190685	0.883	6.61363e-06	21.0781
order Mollicutes RF9|| id:ebi-a-GCST90017103	rs638542	1	109845252	A	G	0.070592	0.0192	0.712	0.0462	0.0157049	0.6775	5.17285e-06	20.2042
order Mollicutes RF9|| id:ebi-a-GCST90017103	rs74603314	14	46519718	T	C	0.230767	0.0769	0.04041	0.1076	0.0489701	0.4747	2.27641e-06	22.2068
order Mollicutes RF9|| id:ebi-a-GCST90017103	rs7706512	5	17443654	A	G	-0.0657351	-0.0503	0.4783	0.042	0.0138979	0.2306	2.27206e-06	22.3716
order Mollicutes RF9|| id:ebi-a-GCST90017103	rs7801843	7	4105705	A	G	-0.0869495	0.0181	0.1523	0.0585	0.0194509	0.757201	9.46891e-06	19.9827
order Mollicutes RF9|| id:ebi-a-GCST90017103	rs7853673	9	116711241	A	G	0.0624389	-0.0282	0.5371	0.0422	0.0139833	0.5037	6.73256e-06	19.9384
order Mollicutes RF9|| id:ebi-a-GCST90017103	rs949341	11	112386785	A	G	-0.0656602	-0.051	0.7205	0.0472	0.0147216	0.2799	7.73286e-06	19.8927
order NB1n|| id:ebi-a-GCST90017104	rs11251024	10	2095726	G	A	0.104201	0.0226	0.2647	0.0478	0.0206737	0.6368	6.62796e-07	25.4043
order NB1n|| id:ebi-a-GCST90017104	rs11606187	11	91589600	A	G	-0.154539	0.0466	0.1438	0.0598	0.0326288	0.436	3.30583e-06	22.4323
order NB1n|| id:ebi-a-GCST90017104	rs13385922	2	234081324	T	C	0.0929494	0.0166	0.3471	0.0443	0.0201348	0.7085	3.96826e-06	21.3107
order NB1n|| id:ebi-a-GCST90017104	rs166849	2	200778866	A	G	-0.0911053	-0.0251	0.5857	0.0427	0.0202239	0.5569	7.73891e-06	20.2935
order NB1n|| id:ebi-a-GCST90017104	rs2172426	8	18229020	T	C	0.10212	-0.0258	0.5947	0.0429	0.0198947	0.5477	3.17424e-07	26.3479
order NB1n|| id:ebi-a-GCST90017104	rs267959	5	10737802	G	A	-0.0988612	-0.0007	0.7229	0.0468	0.0209676	0.9875	2.61993e-06	22.2308
order NB1n|| id:ebi-a-GCST90017104	rs4383094	15	81694972	C	T	-0.149188	0.0442	0.8579	0.0602	0.0320662	0.4633	4.28134e-06	21.6458
order NB1n|| id:ebi-a-GCST90017104	rs60775321	15	97318671	T	C	-0.0962425	0.0423	0.2895	0.0464	0.0213842	0.3629	7.10461e-06	20.2557
order NB1n|| id:ebi-a-GCST90017104	rs72671304	14	39425971	T	C	0.172322	0.0399	0.0741	0.0808	0.0370028	0.621299	3.79577e-06	21.6876
order NB1n|| id:ebi-a-GCST90017104	rs7911787	10	98619568	G	T	-0.223071	0.0396	0.03203	0.1197	0.0470232	0.7411	3.38821e-06	22.5041
order NB1n|| id:ebi-a-GCST90017104	rs8126061	20	3405239	T	C	-0.159135	0.0717	0.1257	0.0634	0.0351904	0.2582	7.36326e-06	20.4495
order NB1n|| id:ebi-a-GCST90017104	rs9542068	13	70306831	T	C	0.0990709	0.0137	0.3346	0.0445	0.0218149	0.758799	6.52334e-06	20.6246
order Pasteurellales|| id:ebi-a-GCST90017105	rs10965428	9	22718481	C	A	-0.119902	-0.046	0.05659	0.0909	0.0258219	0.6132	4.29151e-06	21.5614
order Pasteurellales|| id:ebi-a-GCST90017105	rs111582866	16	48742489	G	A	-0.113957	0.0807	0.08744	0.075	0.0256403	0.2815	7.06627e-06	19.7531
order Pasteurellales|| id:ebi-a-GCST90017105	rs12050685	15	73477482	A	G	-0.0670948	-0.0603	0.2803	0.0467	0.015239	0.1972	9.18523e-06	19.385
order Pasteurellales|| id:ebi-a-GCST90017105	rs16970009	17	32862601	A	G	0.187381	0.0929	0.02022	0.1477	0.0429572	0.5293	7.31526e-06	19.0274
order Pasteurellales|| id:ebi-a-GCST90017105	rs4822728	22	26891808	T	C	0.0685479	-0.0091	0.4824	0.042	0.0149032	0.8292	4.71846e-06	21.1558
order Pasteurellales|| id:ebi-a-GCST90017105	rs6972479	7	116918060	A	G	-0.0781862	0.1117	0.2061	0.0524	0.0175366	0.0331497	7.74819e-06	19.8779
order Pasteurellales|| id:ebi-a-GCST90017105	rs72756943	5	26531908	G	A	0.13988	-0.074	0.06609	0.086	0.0303029	0.3897	3.3522e-06	21.308
order Pasteurellales|| id:ebi-a-GCST90017105	rs73139353	3	97972214	A	C	-0.222573	-0.0066	0.08805	0.0754	0.0484634	0.9305	8.71325e-06	21.092
order Pasteurellales|| id:ebi-a-GCST90017105	rs76022354	10	94306385	C	T	0.24289	-0.034	0.04991	0.0973	0.0500406	0.726999	1.82856e-06	23.5599
order Pasteurellales|| id:ebi-a-GCST90017105	rs78909003	9	105650242	T	C	-0.241159	-0.1771	0.05524	0.0938	0.0498372	0.0589305	2.04894e-06	23.4153
order Pasteurellales|| id:ebi-a-GCST90017105	rs9382510	6	55448491	C	T	-0.0881865	-0.0193	0.2641	0.0476	0.0169965	0.6848	2.476e-07	26.9206
order Pasteurellales|| id:ebi-a-GCST90017105	rs9895850	17	64535013	T	C	-0.176406	-0.0354	0.04369	0.1031	0.041017	0.7311	9.0826e-06	18.4969
order Pasteurellales|| id:ebi-a-GCST90017105	rs9938097	16	84977389	C	T	0.0710386	0.0583	0.6107	0.0433	0.0158024	0.1787	8.22602e-06	20.2089
order Rhodospirillales|| id:ebi-a-GCST90017106	rs1035406	5	119372737	G	A	-0.114725	0.0815	0.1164	0.0655	0.0247994	0.2135	4.07165e-06	21.401
order Rhodospirillales|| id:ebi-a-GCST90017106	rs11591293	10	113419797	G	T	0.0722755	0.0399	0.4243	0.0425	0.0158186	0.3478	4.68533e-06	20.8759
order Rhodospirillales|| id:ebi-a-GCST90017106	rs11630875	15	61775734	T	C	0.0945198	-0.0612	0.1265	0.0634	0.0202139	0.3339	3.70382e-06	21.8648
order Rhodospirillales|| id:ebi-a-GCST90017106	rs13336560	16	88554243	C	T	-0.0695313	0.0018	0.5436	0.0431	0.0157065	0.967	9.74675e-06	19.5976
order Rhodospirillales|| id:ebi-a-GCST90017106	rs1549633	5	27945645	A	C	0.0996735	0.048	0.116	0.0658	0.0216667	0.4656	3.88025e-06	21.1628
order Rhodospirillales|| id:ebi-a-GCST90017106	rs3730086	5	67577051	A	G	0.0800354	0.0037	0.2509	0.0486	0.0178737	0.9395	7.98252e-06	20.051
order Rhodospirillales|| id:ebi-a-GCST90017106	rs3754624	2	225633812	C	T	0.094128	0.0066	0.1763	0.0552	0.0198389	0.9044	2.68368e-06	22.5114
order Rhodospirillales|| id:ebi-a-GCST90017106	rs4278423	10	2670553	T	C	0.105215	-0.0002	0.06247	0.0879	0.0233778	0.9982	3.98043e-06	20.2557
order Rhodospirillales|| id:ebi-a-GCST90017106	rs55876211	3	84471266	C	T	-0.0865002	0.0304	0.2535	0.048	0.0195197	0.5266	7.87318e-06	19.6376
order Rhodospirillales|| id:ebi-a-GCST90017106	rs61933850	12	73139398	G	A	0.164663	0.0041	0.1381	0.062	0.0360285	0.9475	6.99874e-06	20.8881
order Rhodospirillales|| id:ebi-a-GCST90017106	rs7001029	8	131958403	C	T	0.120726	0.0983	0.09278	0.0726	0.0260989	0.176	2.83067e-06	21.3972
order Rhodospirillales|| id:ebi-a-GCST90017106	rs76784716	2	169033340	A	G	0.136039	-0.0594	0.1132	0.066	0.0284399	0.3674	1.31383e-06	22.8808
order Rhodospirillales|| id:ebi-a-GCST90017106	rs77304857	4	134248015	C	A	-0.0997433	-0.0277	0.1931	0.0531	0.0222165	0.6016	6.02033e-06	20.1565
order Rhodospirillales|| id:ebi-a-GCST90017106	rs9813022	3	13726736	A	G	-0.0830794	-0.0065	0.3751	0.0434	0.0162642	0.8816	3.07213e-07	26.0928
order Selenomonadales|| id:ebi-a-GCST90017107	rs1135612	7	75609677	G	A	0.0529785	-0.0273	0.211	0.0516	0.0119177	0.596901	9.26296e-06	19.7613
order Selenomonadales|| id:ebi-a-GCST90017107	rs13086907	3	142135117	G	A	0.0625312	0.0051	0.2226	0.0505	0.0131735	0.9189	1.95488e-06	22.5316
order Selenomonadales|| id:ebi-a-GCST90017107	rs1643968	5	165266628	T	C	-0.0565284	0.0542	0.3585	0.0438	0.0112298	0.2159	4.14601e-07	25.339
order Selenomonadales|| id:ebi-a-GCST90017107	rs1649999	10	80086072	A	G	0.0748989	-0.1034	0.09723	0.0713	0.0166458	0.1473	7.58124e-06	20.2461
order Selenomonadales|| id:ebi-a-GCST90017107	rs2834062	21	34377485	A	G	0.0489057	0.0181	0.3123	0.0462	0.0108842	0.6952	8.43918e-06	20.1895
order Selenomonadales|| id:ebi-a-GCST90017107	rs4463806	10	115597993	C	T	0.0543966	-0.0625	0.8074	0.0535	0.0129365	0.2434	7.80657e-06	17.6811
order Selenomonadales|| id:ebi-a-GCST90017107	rs4722181	7	22817571	T	G	0.0501306	0.0292	0.4716	0.042	0.0105798	0.488	2.00111e-06	22.4518
order Selenomonadales|| id:ebi-a-GCST90017107	rs60274479	16	21249925	T	C	-0.0659623	0.018	0.1986	0.053	0.0134137	0.7347	1.1623e-06	24.1821
order Selenomonadales|| id:ebi-a-GCST90017107	rs61249479	9	124912908	A	C	0.0777075	-0.0447	0.1546	0.0579	0.0168628	0.4398	2.95474e-06	21.2357
order Selenomonadales|| id:ebi-a-GCST90017107	rs71405394	15	101245088	G	A	-0.114178	-0.1461	0.06893	0.0832	0.02405	0.0791006	2.16631e-06	22.539
order Selenomonadales|| id:ebi-a-GCST90017107	rs73232831	4	17413426	G	A	-0.151829	0.1568	0.03512	0.1164	0.0314932	0.1781	1.87452e-06	23.2421
order Selenomonadales|| id:ebi-a-GCST90017107	rs9423647	10	5579818	G	A	0.047817	-0.0299	0.5576	0.0423	0.0105282	0.4788	6.06108e-06	20.628
order Verrucomicrobiales|| id:ebi-a-GCST90017108	rs111862613	12	130309670	T	C	0.090699	0.0185	0.1775	0.056	0.0196746	0.741199	3.73844e-06	21.2517
order Verrucomicrobiales|| id:ebi-a-GCST90017108	rs117107102	18	49473635	A	G	0.204683	0.0715	0.04753	0.0991	0.0431572	0.4706	2.91823e-06	22.4935
order Verrucomicrobiales|| id:ebi-a-GCST90017108	rs11729256	4	95027272	T	C	0.0749798	-0.0347	0.1696	0.056	0.0150177	0.5352	6.73085e-07	24.9277
order Verrucomicrobiales|| id:ebi-a-GCST90017108	rs12908520	15	97570657	G	A	0.0618926	-0.0101	0.4272	0.0424	0.0130946	0.812	2.17165e-06	22.3405
order Verrucomicrobiales|| id:ebi-a-GCST90017108	rs2602429	16	81063149	T	C	-0.0746844	-0.0248	0.7391	0.0478	0.0156194	0.6033	2.58297e-06	22.8629
order Verrucomicrobiales|| id:ebi-a-GCST90017108	rs4242783	10	5064327	A	G	-0.0689292	0.0165	0.7177	0.0467	0.0147693	0.724499	2.63615e-06	21.7814
order Verrucomicrobiales|| id:ebi-a-GCST90017108	rs4936098	11	130280667	G	A	-0.0648843	0.0441	0.6511	0.0441	0.0135928	0.3169	1.1222e-06	22.7856
order Verrucomicrobiales|| id:ebi-a-GCST90017108	rs61779207	1	41074472	G	A	-0.0758309	0.0233	0.2234	0.0502	0.0167762	0.6425	6.7228e-06	20.4317
order Verrucomicrobiales|| id:ebi-a-GCST90017108	rs74542928	4	100544188	T	C	0.112164	-0.0209	0.04796	0.0991	0.0236422	0.8327	1.63222e-06	22.5077
order Verrucomicrobiales|| id:ebi-a-GCST90017108	rs9349825	6	56341481	A	G	-0.0704036	-0.0131	0.1899	0.0539	0.0147128	0.8077	2.53688e-06	22.8981
order Verrucomicrobiales|| id:ebi-a-GCST90017108	rs941682	20	31867840	G	A	-0.0631436	0.0334	0.2735	0.0472	0.0143767	0.4797	9.60993e-06	19.2904
order Victivallales|| id:ebi-a-GCST90017109	rs1002941	15	101242690	A	G	-0.105025	0.0949	0.7541	0.0488	0.0233484	0.0519697	8.14836e-06	20.2335
order Victivallales|| id:ebi-a-GCST90017109	rs11770843	7	146795379	C	T	0.109431	0.0788	0.3274	0.0449	0.0234879	0.0793104	1.9073e-06	21.7066
order Victivallales|| id:ebi-a-GCST90017109	rs17114848	15	25162535	G	A	0.152377	-0.0921	0.09921	0.0706	0.0324332	0.1925	4.05864e-06	22.0729
order Victivallales|| id:ebi-a-GCST90017109	rs2031282	13	20687179	A	G	0.122368	-0.0987	0.1849	0.0558	0.0270329	0.0768493	4.38258e-06	20.4904
order Victivallales|| id:ebi-a-GCST90017109	rs2825714	21	21023966	A	G	-0.13741	0.0007	0.1688	0.0568	0.0289246	0.9907	1.72211e-06	22.5685
order Victivallales|| id:ebi-a-GCST90017109	rs62570196	9	111086170	C	T	-0.21635	0.0543	0.04205	0.1064	0.0439866	0.609901	1.07924e-06	24.1921
order Victivallales|| id:ebi-a-GCST90017109	rs72640280	1	11943792	A	G	0.220207	0.0777	0.05553	0.0925	0.0486196	0.4012	5.18036e-06	20.5135
order Victivallales|| id:ebi-a-GCST90017109	rs77599476	20	61394262	A	G	0.230292	-0.0071	0.05625	0.0916	0.0480168	0.9386	1.86132e-06	23.0023
phylum Actinobacteriaphylum Actinobacteria|| id:ebi-a-GCST90017110	rs11766971	7	155002747	C	T	-0.0476376	-0.0126	0.4487	0.0423	0.010646	0.7662	9.39918e-06	20.0229
phylum Actinobacteriaphylum Actinobacteria|| id:ebi-a-GCST90017110	rs12528285	6	92775210	C	T	0.0809469	0.0227	0.1093	0.0672	0.0180784	0.735401	5.68787e-06	20.0484
phylum Actinobacteriaphylum Actinobacteria|| id:ebi-a-GCST90017110	rs13192624	6	113129609	T	C	-0.0522862	-0.0136	0.2443	0.049	0.0117742	0.781	9.32567e-06	19.7202
phylum Actinobacteriaphylum Actinobacteria|| id:ebi-a-GCST90017110	rs1397793	5	90471451	A	G	0.0521387	-0.0167	0.6904	0.0464	0.0111587	0.7183	3.73766e-06	21.832
phylum Actinobacteriaphylum Actinobacteria|| id:ebi-a-GCST90017110	rs4429415	2	213756191	C	T	0.0581908	-0.0454	0.4441	0.0423	0.0111343	0.2835	2.05145e-07	27.3138
phylum Actinobacteriaphylum Actinobacteria|| id:ebi-a-GCST90017110	rs55888705	4	1517826	A	G	0.0534221	-0.0475	0.2814	0.0467	0.0109975	0.3093	1.31241e-06	23.5968
phylum Actinobacteriaphylum Actinobacteria|| id:ebi-a-GCST90017110	rs6496870	15	92467422	C	T	-0.0510777	0.0244	0.6422	0.0437	0.0113809	0.5759	4.61743e-06	20.1423
phylum Actinobacteriaphylum Actinobacteria|| id:ebi-a-GCST90017110	rs6743026	2	102249583	T	C	0.0589446	0.0134	0.1926	0.0531	0.0134622	0.8004	9.88325e-06	19.1715
phylum Actinobacteriaphylum Actinobacteria|| id:ebi-a-GCST90017110	rs74037001	14	23847194	G	A	-0.0819391	-0.1159	0.08855	0.074	0.0165334	0.1173	6.71243e-07	24.5617
phylum Actinobacteriaphylum Actinobacteria|| id:ebi-a-GCST90017110	rs75211493	19	5300465	G	A	0.0840786	-0.0794	0.072	0.0822	0.0184739	0.3339	9.27193e-06	20.7135
phylum Actinobacteriaphylum Actinobacteria|| id:ebi-a-GCST90017110	rs7570971	2	135837906	A	C	0.086653	0.0489	0.4119	0.0426	0.0113623	0.2506	1.41351e-14	58.1614
phylum Actinobacteriaphylum Actinobacteria|| id:ebi-a-GCST90017110	rs80124826	2	239936384	T	C	-0.124191	-0.076	0.02727	0.1306	0.0278566	0.5606	8.75427e-06	19.8758
phylum Actinobacteriaphylum Actinobacteria|| id:ebi-a-GCST90017110	rs857444	6	14617591	C	T	0.0507315	-0.059	0.3684	0.0436	0.0109885	0.1761	3.80347e-06	21.3147
phylum Actinobacteriaphylum Actinobacteria|| id:ebi-a-GCST90017110	rs9833771	3	32362998	C	T	-0.0490077	0.0518	0.4815	0.0423	0.0106564	0.2202	4.07437e-06	21.1499
phylum Bacteroidetesphylum Bacteroidetes|| id:ebi-a-GCST90017111	rs17343978	22	27433885	A	C	-0.0556041	0.0035	0.2048	0.052	0.0120272	0.9469	7.2247e-06	21.3739
phylum Bacteroidetesphylum Bacteroidetes|| id:ebi-a-GCST90017111	rs2032750	2	53831026	C	T	0.0510857	0.0031	0.5388	0.0422	0.0106804	0.9421	1.70836e-06	22.8783
phylum Bacteroidetesphylum Bacteroidetes|| id:ebi-a-GCST90017111	rs62531359	8	70916181	T	G	0.0657788	0.01	0.183	0.0542	0.0149886	0.8541	8.42326e-06	19.2597
phylum Bacteroidetesphylum Bacteroidetes|| id:ebi-a-GCST90017111	rs62575403	9	136493820	C	T	0.145424	-0.0339	0.04206	0.1054	0.0311079	0.7474	2.95951e-06	21.854
phylum Bacteroidetesphylum Bacteroidetes|| id:ebi-a-GCST90017111	rs6586324	21	43942135	T	C	0.0477792	-0.0026	0.4253	0.0425	0.0105437	0.9515	7.36885e-06	20.5349
phylum Bacteroidetesphylum Bacteroidetes|| id:ebi-a-GCST90017111	rs72706335	1	157495438	T	C	-0.223193	-0.2172	0.02555	0.1322	0.0493382	0.1005	7.13116e-06	20.4642
phylum Bacteroidetesphylum Bacteroidetes|| id:ebi-a-GCST90017111	rs73512608	13	70522683	G	A	-0.123117	0.0267	0.05317	0.094	0.0236743	0.776101	2.53893e-07	27.0447
phylum Bacteroidetesphylum Bacteroidetes|| id:ebi-a-GCST90017111	rs73846128	3	89340254	A	G	-0.0664262	-0.0557	0.1483	0.059	0.0133481	0.3449	4.783e-07	24.7651
phylum Bacteroidetesphylum Bacteroidetes|| id:ebi-a-GCST90017111	rs73975615	17	6461200	G	A	-0.207163	-0.5225	0.007573	0.2395	0.0442629	0.0291602	1.20412e-06	21.9051
phylum Bacteroidetesphylum Bacteroidetes|| id:ebi-a-GCST90017111	rs929878	16	74290641	T	C	0.0540001	-0.017	0.7866	0.0512	0.0121526	0.74	6.51118e-06	19.7447
phylum Cyanobacteriaphylum Cyanobacteria|| id:ebi-a-GCST90017112	rs12555298	9	110489551	G	A	0.0974327	0.0163	0.1728	0.0557	0.0219351	0.7696	8.0863e-06	19.7301
phylum Cyanobacteriaphylum Cyanobacteria|| id:ebi-a-GCST90017112	rs2585223	15	100880888	T	C	0.111364	-0.0327	0.1229	0.0638	0.0247743	0.6083	8.85727e-06	20.2063
phylum Cyanobacteriaphylum Cyanobacteria|| id:ebi-a-GCST90017112	rs584122	6	48288456	T	C	0.151774	0.0591	0.9414	0.0896	0.0326827	0.51	4.22776e-06	21.5655
phylum Cyanobacteriaphylum Cyanobacteria|| id:ebi-a-GCST90017112	rs61972390	13	100566758	T	C	0.107346	-0.054	0.1375	0.0619	0.0242469	0.3826	9.11381e-06	19.6001
phylum Cyanobacteriaphylum Cyanobacteria|| id:ebi-a-GCST90017112	rs7148504	14	100168298	T	G	-0.0800404	0.0555	0.5996	0.0427	0.0176621	0.1936	6.62384e-06	20.5368
phylum Cyanobacteriaphylum Cyanobacteria|| id:ebi-a-GCST90017112	rs76531781	7	21647735	T	C	-0.231868	0.0665	0.04029	0.1067	0.0493393	0.5331	2.87336e-06	22.0849
phylum Cyanobacteriaphylum Cyanobacteria|| id:ebi-a-GCST90017112	rs789068	18	1008239	G	A	-0.111385	0.0127	0.1417	0.06	0.0212922	0.8322	1.5717e-07	27.3661
phylum Cyanobacteriaphylum Cyanobacteria|| id:ebi-a-GCST90017112	rs9864379	3	14306949	T	C	-0.138933	-0.0674	0.1491	0.0593	0.0268045	0.2563	2.03334e-07	26.8655
phylum Euryarchaeotaphylum Euryarchaeota|| id:ebi-a-GCST90017113	rs10202904	2	125440268	G	T	0.115986	-0.045	0.5913	0.0428	0.0230271	0.2932	6.18885e-07	25.3707
phylum Euryarchaeotaphylum Euryarchaeota|| id:ebi-a-GCST90017113	rs11022995	11	13893667	A	G	0.10373	0.0153	0.5158	0.0421	0.0228889	0.7154	7.73001e-06	20.538
phylum Euryarchaeotaphylum Euryarchaeota|| id:ebi-a-GCST90017113	rs34928225	6	146840876	T	C	0.19977	-0.0287	0.09281	0.0726	0.0425421	0.692599	4.33092e-06	22.0507
phylum Euryarchaeotaphylum Euryarchaeota|| id:ebi-a-GCST90017113	rs45498998	21	27368994	G	A	-0.131882	0.0119	0.1547	0.058	0.029229	0.8373	5.32451e-06	20.3584
phylum Euryarchaeotaphylum Euryarchaeota|| id:ebi-a-GCST90017113	rs6064552	20	56042866	T	C	-0.123612	-0.1554	0.1836	0.0543	0.0275749	0.00422202	9.3377e-06	20.0952
phylum Euryarchaeotaphylum Euryarchaeota|| id:ebi-a-GCST90017113	rs6508769	19	28827760	C	T	-0.150529	-0.0753	0.8533	0.0595	0.0337091	0.2058	8.12363e-06	19.941
phylum Euryarchaeotaphylum Euryarchaeota|| id:ebi-a-GCST90017113	rs7015093	8	58018853	G	A	-0.118111	-0.0347	0.2608	0.0477	0.0264389	0.4664	7.19863e-06	19.9569
phylum Euryarchaeotaphylum Euryarchaeota|| id:ebi-a-GCST90017113	rs76029318	13	41963791	T	C	0.214866	0.1135	0.06314	0.087	0.0438442	0.1924	1.04621e-06	24.0166
phylum Euryarchaeotaphylum Euryarchaeota|| id:ebi-a-GCST90017113	rs7635189	3	15591607	A	G	-0.119983	-0.0088	0.711	0.047	0.0259356	0.8511	4.635e-06	21.4016
phylum Euryarchaeotaphylum Euryarchaeota|| id:ebi-a-GCST90017113	rs77658038	6	16284785	A	C	-0.160157	0.0622	0.2041	0.0522	0.0340856	0.2336	4.75423e-06	22.0775
phylum Euryarchaeotaphylum Euryarchaeota|| id:ebi-a-GCST90017113	rs894996	4	104418307	C	A	0.203577	-0.0163	0.07021	0.0833	0.0440033	0.8449	5.11929e-06	21.4036
phylum Firmicutesphylum Firmicutes|| id:ebi-a-GCST90017114	rs112334273	21	40703251	G	A	0.0627459	0.0345	0.2782	0.047	0.0127415	0.4624	9.26446e-07	24.251
phylum Firmicutesphylum Firmicutes|| id:ebi-a-GCST90017114	rs2273429	14	52494072	A	G	-0.0702112	-0.0361	0.1045	0.0686	0.0153063	0.5987	9.26232e-06	21.0413
phylum Firmicutesphylum Firmicutes|| id:ebi-a-GCST90017114	rs2332027	4	171672038	A	G	0.0482656	0.0317	0.4063	0.0434	0.0104823	0.4651	4.04548e-06	21.2013
phylum Firmicutesphylum Firmicutes|| id:ebi-a-GCST90017114	rs2547978	5	98020298	G	A	-0.0465802	0.0169	0.6258	0.0434	0.0105075	0.6977	8.56841e-06	19.6519
phylum Firmicutesphylum Firmicutes|| id:ebi-a-GCST90017114	rs3792064	2	231678413	G	A	0.0897349	-0.0278	0.05305	0.0941	0.0182532	0.767701	6.75492e-07	24.1682
phylum Firmicutesphylum Firmicutes|| id:ebi-a-GCST90017114	rs3852931	20	54087963	T	C	0.0482086	-0.0008	0.6109	0.0443	0.0105	0.9855	4.52595e-06	21.08
phylum Firmicutesphylum Firmicutes|| id:ebi-a-GCST90017114	rs4750583	10	15054765	G	A	-0.0616007	-0.0001	0.811	0.0539	0.0137936	0.9992	5.78562e-06	19.9442
phylum Firmicutesphylum Firmicutes|| id:ebi-a-GCST90017114	rs56199908	9	2801371	T	C	-0.186194	-0.0383	0.05211	0.0964	0.041051	0.691	8.66662e-06	20.5723
phylum Firmicutesphylum Firmicutes|| id:ebi-a-GCST90017114	rs6814436	4	161507301	C	T	-0.0680205	0.1151	0.8589	0.0605	0.0150844	0.0571097	6.80456e-06	20.334
phylum Firmicutesphylum Firmicutes|| id:ebi-a-GCST90017114	rs6815608	4	152131744	C	T	-0.0935765	-0.0271	0.8487	0.0586	0.0210869	0.6441	7.23852e-06	19.6928
phylum Firmicutesphylum Firmicutes|| id:ebi-a-GCST90017114	rs7247191	19	22899585	T	C	-0.0713033	-0.0893	0.09897	0.0702	0.0157424	0.2031	4.73097e-06	20.5153
phylum Firmicutesphylum Firmicutes|| id:ebi-a-GCST90017114	rs72738886	5	35770550	T	C	0.0864609	-0.0096	0.07649	0.0794	0.0190398	0.9041	7.67892e-06	20.6212
phylum Firmicutesphylum Firmicutes|| id:ebi-a-GCST90017114	rs72771021	10	13841631	C	T	-0.141357	-0.1264	0.06948	0.0832	0.0308303	0.1287	5.12436e-06	21.0222
phylum Firmicutesphylum Firmicutes|| id:ebi-a-GCST90017114	rs8085381	18	29328305	A	G	-0.0647291	-0.0348	0.8169	0.0543	0.0146219	0.5219	8.67261e-06	19.5971
phylum Firmicutesphylum Firmicutes|| id:ebi-a-GCST90017114	rs992074	21	18567802	T	C	-0.233491	0.0116	0.9769	0.1405	0.050901	0.9342	8.51609e-06	21.042
phylum Lentisphaeraephylum Lentisphaerae|| id:ebi-a-GCST90017115	rs1002941	15	101242690	A	G	-0.107661	0.0949	0.7541	0.0488	0.0233382	0.0519697	4.30884e-06	21.2805
phylum Lentisphaeraephylum Lentisphaerae|| id:ebi-a-GCST90017115	rs11770843	7	146795379	C	T	0.111896	0.0788	0.3274	0.0449	0.0234776	0.0793104	1.13813e-06	22.7155
phylum Lentisphaeraephylum Lentisphaerae|| id:ebi-a-GCST90017115	rs17114848	15	25162535	G	A	0.148972	-0.0921	0.09921	0.0706	0.0324162	0.1925	6.76986e-06	21.1196
phylum Lentisphaeraephylum Lentisphaerae|| id:ebi-a-GCST90017115	rs2031282	13	20687179	A	G	0.120412	-0.0987	0.1849	0.0558	0.0270263	0.0768493	5.86462e-06	19.8503
phylum Lentisphaeraephylum Lentisphaerae|| id:ebi-a-GCST90017115	rs2825714	21	21023966	A	G	-0.138226	0.0007	0.1688	0.0568	0.0289096	0.9907	1.49772e-06	22.861
phylum Lentisphaeraephylum Lentisphaerae|| id:ebi-a-GCST90017115	rs60995569	10	53930085	T	G	-0.16062	0.047	0.1097	0.0673	0.0336806	0.4851	9.1939e-06	22.7426
phylum Lentisphaeraephylum Lentisphaerae|| id:ebi-a-GCST90017115	rs62570196	9	111086170	C	T	-0.217203	0.0543	0.04205	0.1064	0.0439621	0.609901	9.64473e-07	24.4104
phylum Lentisphaeraephylum Lentisphaerae|| id:ebi-a-GCST90017115	rs72640280	1	11943792	A	G	0.220185	0.0777	0.05553	0.0925	0.0485947	0.4012	5.19194e-06	20.5304
[truncated: 37 more rows]

## Sheet: Supplementary table2
Supplementary Table 2. The heterogeneity of instrumental variables between gut microbiota and AIS.
id.exposure	id.outcome	outcome	exposure	method	Q	Q_df	Q_pval
ebi-a-GCST90017110	finn-b-M13_SCOLIOSIS	Scoliosis || id:finn-b-M13_SCOLIOSIS	phylum Actinobacteriaphylum Actinobacteria|| id:ebi-a-GCST90017110	MR Egger	7.02037	12	0.856264
ebi-a-GCST90017110	finn-b-M13_SCOLIOSIS	Scoliosis || id:finn-b-M13_SCOLIOSIS	phylum Actinobacteriaphylum Actinobacteria|| id:ebi-a-GCST90017110	Inverse variance weighted	11.2003	13	0.594042
ebi-a-GCST90017111	finn-b-M13_SCOLIOSIS	Scoliosis || id:finn-b-M13_SCOLIOSIS	phylum Bacteroidetesphylum Bacteroidetes|| id:ebi-a-GCST90017111	MR Egger	5.63484	8	0.688059
ebi-a-GCST90017111	finn-b-M13_SCOLIOSIS	Scoliosis || id:finn-b-M13_SCOLIOSIS	phylum Bacteroidetesphylum Bacteroidetes|| id:ebi-a-GCST90017111	Inverse variance weighted	7.19506	9	0.616819
ebi-a-GCST90017112	finn-b-M13_SCOLIOSIS	Scoliosis || id:finn-b-M13_SCOLIOSIS	phylum Cyanobacteriaphylum Cyanobacteria|| id:ebi-a-GCST90017112	MR Egger	4.03922	6	0.671368
ebi-a-GCST90017112	finn-b-M13_SCOLIOSIS	Scoliosis || id:finn-b-M13_SCOLIOSIS	phylum Cyanobacteriaphylum Cyanobacteria|| id:ebi-a-GCST90017112	Inverse variance weighted	4.77761	7	0.687081
ebi-a-GCST90017113	finn-b-M13_SCOLIOSIS	Scoliosis || id:finn-b-M13_SCOLIOSIS	phylum Euryarchaeotaphylum Euryarchaeota|| id:ebi-a-GCST90017113	MR Egger	14.0342	9	0.121112
ebi-a-GCST90017113	finn-b-M13_SCOLIOSIS	Scoliosis || id:finn-b-M13_SCOLIOSIS	phylum Euryarchaeotaphylum Euryarchaeota|| id:ebi-a-GCST90017113	Inverse variance weighted	14.1537	10	0.166095
ebi-a-GCST90017114	finn-b-M13_SCOLIOSIS	Scoliosis || id:finn-b-M13_SCOLIOSIS	phylum Firmicutesphylum Firmicutes|| id:ebi-a-GCST90017114	MR Egger	8.72455	13	0.793414
ebi-a-GCST90017114	finn-b-M13_SCOLIOSIS	Scoliosis || id:finn-b-M13_SCOLIOSIS	phylum Firmicutesphylum Firmicutes|| id:ebi-a-GCST90017114	Inverse variance weighted	8.81384	14	0.842788
ebi-a-GCST90017115	finn-b-M13_SCOLIOSIS	Scoliosis || id:finn-b-M13_SCOLIOSIS	phylum Lentisphaeraephylum Lentisphaerae|| id:ebi-a-GCST90017115	MR Egger	11.5381	7	0.116809
ebi-a-GCST90017115	finn-b-M13_SCOLIOSIS	Scoliosis || id:finn-b-M13_SCOLIOSIS	phylum Lentisphaeraephylum Lentisphaerae|| id:ebi-a-GCST90017115	Inverse variance weighted	12.0039	8	0.151029
ebi-a-GCST90017116	finn-b-M13_SCOLIOSIS	Scoliosis || id:finn-b-M13_SCOLIOSIS	phylum Proteobacteriaphylum Proteobacteria|| id:ebi-a-GCST90017116	MR Egger	11.2078	10	0.341558
ebi-a-GCST90017116	finn-b-M13_SCOLIOSIS	Scoliosis || id:finn-b-M13_SCOLIOSIS	phylum Proteobacteriaphylum Proteobacteria|| id:ebi-a-GCST90017116	Inverse variance weighted	12.3494	11	0.337959
ebi-a-GCST90017117	finn-b-M13_SCOLIOSIS	Scoliosis || id:finn-b-M13_SCOLIOSIS	phylum Tenericutesphylum Tenericutes|| id:ebi-a-GCST90017117	MR Egger	2.84201	10	0.984901
ebi-a-GCST90017117	finn-b-M13_SCOLIOSIS	Scoliosis || id:finn-b-M13_SCOLIOSIS	phylum Tenericutesphylum Tenericutes|| id:ebi-a-GCST90017117	Inverse variance weighted	2.88039	11	0.992214
ebi-a-GCST90017118	finn-b-M13_SCOLIOSIS	Scoliosis || id:finn-b-M13_SCOLIOSIS	phylum Verrucomicrobiaphylum Verrucomicrobia|| id:ebi-a-GCST90017118	MR Egger	2.37614	10	0.99256
ebi-a-GCST90017118	finn-b-M13_SCOLIOSIS	Scoliosis || id:finn-b-M13_SCOLIOSIS	phylum Verrucomicrobiaphylum Verrucomicrobia|| id:ebi-a-GCST90017118	Inverse variance weighted	3.20631	11	0.987709
ebi-a-GCST90016908	finn-b-M13_SCOLIOSIS	Scoliosis || id:finn-b-M13_SCOLIOSIS	class Actinobacteria|| id:ebi-a-GCST90016908	MR Egger	16.1346	12	0.185149
ebi-a-GCST90016908	finn-b-M13_SCOLIOSIS	Scoliosis || id:finn-b-M13_SCOLIOSIS	class Actinobacteria|| id:ebi-a-GCST90016908	Inverse variance weighted	16.6365	13	0.216458
ebi-a-GCST90016909	finn-b-M13_SCOLIOSIS	Scoliosis || id:finn-b-M13_SCOLIOSIS	class Alphaproteobacteria|| id:ebi-a-GCST90016909	MR Egger	1.45862	5	0.917795
ebi-a-GCST90016909	finn-b-M13_SCOLIOSIS	Scoliosis || id:finn-b-M13_SCOLIOSIS	class Alphaproteobacteria|| id:ebi-a-GCST90016909	Inverse variance weighted	1.66488	6	0.9478
ebi-a-GCST90016910	finn-b-M13_SCOLIOSIS	Scoliosis || id:finn-b-M13_SCOLIOSIS	class Bacilli|| id:ebi-a-GCST90016910	MR Egger	21.7487	16	0.151491
ebi-a-GCST90016910	finn-b-M13_SCOLIOSIS	Scoliosis || id:finn-b-M13_SCOLIOSIS	class Bacilli|| id:ebi-a-GCST90016910	Inverse variance weighted	21.7504	17	0.194508
ebi-a-GCST90016911	finn-b-M13_SCOLIOSIS	Scoliosis || id:finn-b-M13_SCOLIOSIS	class Bacteroidia|| id:ebi-a-GCST90016911	MR Egger	7.85807	11	0.725958
ebi-a-GCST90016911	finn-b-M13_SCOLIOSIS	Scoliosis || id:finn-b-M13_SCOLIOSIS	class Bacteroidia|| id:ebi-a-GCST90016911	Inverse variance weighted	9.18516	12	0.687039
ebi-a-GCST90016912	finn-b-M13_SCOLIOSIS	Scoliosis || id:finn-b-M13_SCOLIOSIS	class Betaproteobacteria|| id:ebi-a-GCST90016912	MR Egger	7.13519	8	0.52212
ebi-a-GCST90016912	finn-b-M13_SCOLIOSIS	Scoliosis || id:finn-b-M13_SCOLIOSIS	class Betaproteobacteria|| id:ebi-a-GCST90016912	Inverse variance weighted	7.6574	9	0.569007
ebi-a-GCST90016913	finn-b-M13_SCOLIOSIS	Scoliosis || id:finn-b-M13_SCOLIOSIS	class Clostridia|| id:ebi-a-GCST90016913	MR Egger	9.10473	10	0.522194
ebi-a-GCST90016913	finn-b-M13_SCOLIOSIS	Scoliosis || id:finn-b-M13_SCOLIOSIS	class Clostridia|| id:ebi-a-GCST90016913	Inverse variance weighted	9.10985	11	0.611754
ebi-a-GCST90016914	finn-b-M13_SCOLIOSIS	Scoliosis || id:finn-b-M13_SCOLIOSIS	class Coriobacteriia|| id:ebi-a-GCST90016914	MR Egger	3.80409	11	0.975301
ebi-a-GCST90016914	finn-b-M13_SCOLIOSIS	Scoliosis || id:finn-b-M13_SCOLIOSIS	class Coriobacteriia|| id:ebi-a-GCST90016914	Inverse variance weighted	3.80409	12	0.986718
ebi-a-GCST90016915	finn-b-M13_SCOLIOSIS	Scoliosis || id:finn-b-M13_SCOLIOSIS	class Deltaproteobacteria|| id:ebi-a-GCST90016915	MR Egger	9.09468	9	0.428581
ebi-a-GCST90016915	finn-b-M13_SCOLIOSIS	Scoliosis || id:finn-b-M13_SCOLIOSIS	class Deltaproteobacteria|| id:ebi-a-GCST90016915	Inverse variance weighted	9.34711	10	0.499508
ebi-a-GCST90016916	finn-b-M13_SCOLIOSIS	Scoliosis || id:finn-b-M13_SCOLIOSIS	class Erysipelotrichia|| id:ebi-a-GCST90016916	MR Egger	8.74265	11	0.645633
ebi-a-GCST90016916	finn-b-M13_SCOLIOSIS	Scoliosis || id:finn-b-M13_SCOLIOSIS	class Erysipelotrichia|| id:ebi-a-GCST90016916	Inverse variance weighted	12.1463	12	0.434005
ebi-a-GCST90016917	finn-b-M13_SCOLIOSIS	Scoliosis || id:finn-b-M13_SCOLIOSIS	class Gammaproteobacteria|| id:ebi-a-GCST90016917	MR Egger	5.28189	4	0.259577
ebi-a-GCST90016917	finn-b-M13_SCOLIOSIS	Scoliosis || id:finn-b-M13_SCOLIOSIS	class Gammaproteobacteria|| id:ebi-a-GCST90016917	Inverse variance weighted	5.28786	5	0.381769
ebi-a-GCST90016918	finn-b-M13_SCOLIOSIS	Scoliosis || id:finn-b-M13_SCOLIOSIS	class Lentisphaeria|| id:ebi-a-GCST90016918	MR Egger	11.4365	6	0.0757878
ebi-a-GCST90016918	finn-b-M13_SCOLIOSIS	Scoliosis || id:finn-b-M13_SCOLIOSIS	class Lentisphaeria|| id:ebi-a-GCST90016918	Inverse variance weighted	11.8458	7	0.105746
ebi-a-GCST90016919	finn-b-M13_SCOLIOSIS	Scoliosis || id:finn-b-M13_SCOLIOSIS	class Melainabacteria|| id:ebi-a-GCST90016919	MR Egger	4.72477	8	0.786547
ebi-a-GCST90016919	finn-b-M13_SCOLIOSIS	Scoliosis || id:finn-b-M13_SCOLIOSIS	class Melainabacteria|| id:ebi-a-GCST90016919	Inverse variance weighted	9.90645	9	0.358111
ebi-a-GCST90016920	finn-b-M13_SCOLIOSIS	Scoliosis || id:finn-b-M13_SCOLIOSIS	class Methanobacteria|| id:ebi-a-GCST90016920	MR Egger	6.31403	7	0.503597
ebi-a-GCST90016920	finn-b-M13_SCOLIOSIS	Scoliosis || id:finn-b-M13_SCOLIOSIS	class Methanobacteria|| id:ebi-a-GCST90016920	Inverse variance weighted	6.36799	8	0.606084
ebi-a-GCST90016921	finn-b-M13_SCOLIOSIS	Scoliosis || id:finn-b-M13_SCOLIOSIS	class Mollicutes|| id:ebi-a-GCST90016921	MR Egger	2.84201	10	0.984901
ebi-a-GCST90016921	finn-b-M13_SCOLIOSIS	Scoliosis || id:finn-b-M13_SCOLIOSIS	class Mollicutes|| id:ebi-a-GCST90016921	Inverse variance weighted	2.88039	11	0.992214
ebi-a-GCST90016922	finn-b-M13_SCOLIOSIS	Scoliosis || id:finn-b-M13_SCOLIOSIS	class Negativicutes|| id:ebi-a-GCST90016922	MR Egger	10.4935	10	0.398315
ebi-a-GCST90016922	finn-b-M13_SCOLIOSIS	Scoliosis || id:finn-b-M13_SCOLIOSIS	class Negativicutes|| id:ebi-a-GCST90016922	Inverse variance weighted	10.5262	11	0.483763
ebi-a-GCST90016923	finn-b-M13_SCOLIOSIS	Scoliosis || id:finn-b-M13_SCOLIOSIS	class Verrucomicrobiae|| id:ebi-a-GCST90016923	MR Egger	1.80953	9	0.994134
ebi-a-GCST90016923	finn-b-M13_SCOLIOSIS	Scoliosis || id:finn-b-M13_SCOLIOSIS	class Verrucomicrobiae|| id:ebi-a-GCST90016923	Inverse variance weighted	3.13719	10	0.978008
ebi-a-GCST90017090	finn-b-M13_SCOLIOSIS	Scoliosis || id:finn-b-M13_SCOLIOSIS	order Actinomycetales|| id:ebi-a-GCST90017090	MR Egger	0.0275526	2	0.986318
ebi-a-GCST90017090	finn-b-M13_SCOLIOSIS	Scoliosis || id:finn-b-M13_SCOLIOSIS	order Actinomycetales|| id:ebi-a-GCST90017090	Inverse variance weighted	0.143955	3	0.986085
ebi-a-GCST90017091	finn-b-M13_SCOLIOSIS	Scoliosis || id:finn-b-M13_SCOLIOSIS	order Bacillales|| id:ebi-a-GCST90017091	MR Egger	2.73453	6	0.841352
ebi-a-GCST90017091	finn-b-M13_SCOLIOSIS	Scoliosis || id:finn-b-M13_SCOLIOSIS	order Bacillales|| id:ebi-a-GCST90017091	Inverse variance weighted	2.75632	7	0.906593
ebi-a-GCST90017092	finn-b-M13_SCOLIOSIS	Scoliosis || id:finn-b-M13_SCOLIOSIS	order Bacteroidales|| id:ebi-a-GCST90017092	MR Egger	7.85807	11	0.725958
ebi-a-GCST90017092	finn-b-M13_SCOLIOSIS	Scoliosis || id:finn-b-M13_SCOLIOSIS	order Bacteroidales|| id:ebi-a-GCST90017092	Inverse variance weighted	9.18516	12	0.687039
ebi-a-GCST90017093	finn-b-M13_SCOLIOSIS	Scoliosis || id:finn-b-M13_SCOLIOSIS	order Bifidobacteriales|| id:ebi-a-GCST90017093	MR Egger	9.35072	9	0.40555
ebi-a-GCST90017093	finn-b-M13_SCOLIOSIS	Scoliosis || id:finn-b-M13_SCOLIOSIS	order Bifidobacteriales|| id:ebi-a-GCST90017093	Inverse variance weighted	12.0701	10	0.280394
ebi-a-GCST90017094	finn-b-M13_SCOLIOSIS	Scoliosis || id:finn-b-M13_SCOLIOSIS	order Burkholderiales|| id:ebi-a-GCST90017094	MR Egger	8.23793	8	0.41058
ebi-a-GCST90017094	finn-b-M13_SCOLIOSIS	Scoliosis || id:finn-b-M13_SCOLIOSIS	order Burkholderiales|| id:ebi-a-GCST90017094	Inverse variance weighted	9.01569	9	0.435827
ebi-a-GCST90017095	finn-b-M13_SCOLIOSIS	Scoliosis || id:finn-b-M13_SCOLIOSIS	order Clostridiales|| id:ebi-a-GCST90017095	MR Egger	10.4794	11	0.487847
ebi-a-GCST90017095	finn-b-M13_SCOLIOSIS	Scoliosis || id:finn-b-M13_SCOLIOSIS	order Clostridiales|| id:ebi-a-GCST90017095	Inverse variance weighted	10.4806	12	0.573873
ebi-a-GCST90017096	finn-b-M13_SCOLIOSIS	Scoliosis || id:finn-b-M13_SCOLIOSIS	order Coriobacteriales|| id:ebi-a-GCST90017096	MR Egger	3.80409	11	0.975301
ebi-a-GCST90017096	finn-b-M13_SCOLIOSIS	Scoliosis || id:finn-b-M13_SCOLIOSIS	order Coriobacteriales|| id:ebi-a-GCST90017096	Inverse variance weighted	3.80409	12	0.986718
ebi-a-GCST90017097	finn-b-M13_SCOLIOSIS	Scoliosis || id:finn-b-M13_SCOLIOSIS	order Desulfovibrionales|| id:ebi-a-GCST90017097	MR Egger	5.59437	8	0.692563
ebi-a-GCST90017097	finn-b-M13_SCOLIOSIS	Scoliosis || id:finn-b-M13_SCOLIOSIS	order Desulfovibrionales|| id:ebi-a-GCST90017097	Inverse variance weighted	5.83342	9	0.756467
ebi-a-GCST90017098	finn-b-M13_SCOLIOSIS	Scoliosis || id:finn-b-M13_SCOLIOSIS	order Enterobacteriales|| id:ebi-a-GCST90017098	MR Egger	1.84441	5	0.870227
ebi-a-GCST90017098	finn-b-M13_SCOLIOSIS	Scoliosis || id:finn-b-M13_SCOLIOSIS	order Enterobacteriales|| id:ebi-a-GCST90017098	Inverse variance weighted	4.01088	6	0.675204
ebi-a-GCST90017099	finn-b-M13_SCOLIOSIS	Scoliosis || id:finn-b-M13_SCOLIOSIS	order Erysipelotrichales|| id:ebi-a-GCST90017099	MR Egger	8.74265	11	0.645633
ebi-a-GCST90017099	finn-b-M13_SCOLIOSIS	Scoliosis || id:finn-b-M13_SCOLIOSIS	order Erysipelotrichales|| id:ebi-a-GCST90017099	Inverse variance weighted	12.1463	12	0.434005
ebi-a-GCST90017100	finn-b-M13_SCOLIOSIS	Scoliosis || id:finn-b-M13_SCOLIOSIS	order Gastranaerophilales|| id:ebi-a-GCST90017100	MR Egger	8.23852	7	0.312032
ebi-a-GCST90017100	finn-b-M13_SCOLIOSIS	Scoliosis || id:finn-b-M13_SCOLIOSIS	order Gastranaerophilales|| id:ebi-a-GCST90017100	Inverse variance weighted	9.60048	8	0.294194
ebi-a-GCST90017101	finn-b-M13_SCOLIOSIS	Scoliosis || id:finn-b-M13_SCOLIOSIS	order Lactobacillales|| id:ebi-a-GCST90017101	MR Egger	16.5635	13	0.220033
ebi-a-GCST90017101	finn-b-M13_SCOLIOSIS	Scoliosis || id:finn-b-M13_SCOLIOSIS	order Lactobacillales|| id:ebi-a-GCST90017101	Inverse variance weighted	16.7115	14	0.271877
ebi-a-GCST90017102	finn-b-M13_SCOLIOSIS	Scoliosis || id:finn-b-M13_SCOLIOSIS	order Methanobacteriales|| id:ebi-a-GCST90017102	MR Egger	6.31403	7	0.503597
ebi-a-GCST90017102	finn-b-M13_SCOLIOSIS	Scoliosis || id:finn-b-M13_SCOLIOSIS	order Methanobacteriales|| id:ebi-a-GCST90017102	Inverse variance weighted	6.36799	8	0.606084
ebi-a-GCST90017103	finn-b-M13_SCOLIOSIS	Scoliosis || id:finn-b-M13_SCOLIOSIS	order Mollicutes RF9|| id:ebi-a-GCST90017103	MR Egger	10.441	10	0.40269
ebi-a-GCST90017103	finn-b-M13_SCOLIOSIS	Scoliosis || id:finn-b-M13_SCOLIOSIS	order Mollicutes RF9|| id:ebi-a-GCST90017103	Inverse variance weighted	10.8191	11	0.458542
ebi-a-GCST90017104	finn-b-M13_SCOLIOSIS	Scoliosis || id:finn-b-M13_SCOLIOSIS	order NB1n|| id:ebi-a-GCST90017104	MR Egger	3.47344	10	0.967993
ebi-a-GCST90017104	finn-b-M13_SCOLIOSIS	Scoliosis || id:finn-b-M13_SCOLIOSIS	order NB1n|| id:ebi-a-GCST90017104	Inverse variance weighted	4.22319	11	0.962927
ebi-a-GCST90017105	finn-b-M13_SCOLIOSIS	Scoliosis || id:finn-b-M13_SCOLIOSIS	order Pasteurellales|| id:ebi-a-GCST90017105	MR Egger	14.0932	11	0.227879
ebi-a-GCST90017105	finn-b-M13_SCOLIOSIS	Scoliosis || id:finn-b-M13_SCOLIOSIS	order Pasteurellales|| id:ebi-a-GCST90017105	Inverse variance weighted	14.1485	12	0.291329
ebi-a-GCST90017106	finn-b-M13_SCOLIOSIS	Scoliosis || id:finn-b-M13_SCOLIOSIS	order Rhodospirillales|| id:ebi-a-GCST90017106	MR Egger	7.06435	12	0.853332
ebi-a-GCST90017106	finn-b-M13_SCOLIOSIS	Scoliosis || id:finn-b-M13_SCOLIOSIS	order Rhodospirillales|| id:ebi-a-GCST90017106	Inverse variance weighted	7.25871	13	0.888332
ebi-a-GCST90017107	finn-b-M13_SCOLIOSIS	Scoliosis || id:finn-b-M13_SCOLIOSIS	order Selenomonadales|| id:ebi-a-GCST90017107	MR Egger	10.4935	10	0.398315
ebi-a-GCST90017107	finn-b-M13_SCOLIOSIS	Scoliosis || id:finn-b-M13_SCOLIOSIS	order Selenomonadales|| id:ebi-a-GCST90017107	Inverse variance weighted	10.5262	11	0.483763
ebi-a-GCST90017108	finn-b-M13_SCOLIOSIS	Scoliosis || id:finn-b-M13_SCOLIOSIS	order Verrucomicrobiales|| id:ebi-a-GCST90017108	MR Egger	1.80953	9	0.994134
ebi-a-GCST90017108	finn-b-M13_SCOLIOSIS	Scoliosis || id:finn-b-M13_SCOLIOSIS	order Verrucomicrobiales|| id:ebi-a-GCST90017108	Inverse variance weighted	3.13719	10	0.978008
ebi-a-GCST90017109	finn-b-M13_SCOLIOSIS	Scoliosis || id:finn-b-M13_SCOLIOSIS	order Victivallales|| id:ebi-a-GCST90017109	MR Egger	11.4365	6	0.0757878
ebi-a-GCST90017109	finn-b-M13_SCOLIOSIS	Scoliosis || id:finn-b-M13_SCOLIOSIS	order Victivallales|| id:ebi-a-GCST90017109	Inverse variance weighted	11.8458	7	0.105746
ebi-a-GCST90016924	finn-b-M13_SCOLIOSIS	Scoliosis || id:finn-b-M13_SCOLIOSIS	family Acidaminococcaceae|| id:ebi-a-GCST90016924	MR Egger	5.87712	5	0.31836
ebi-a-GCST90016924	finn-b-M13_SCOLIOSIS	Scoliosis || id:finn-b-M13_SCOLIOSIS	family Acidaminococcaceae|| id:ebi-a-GCST90016924	Inverse variance weighted	11.2444	6	0.0811111
ebi-a-GCST90016925	finn-b-M13_SCOLIOSIS	Scoliosis || id:finn-b-M13_SCOLIOSIS	family Actinomycetaceae|| id:ebi-a-GCST90016925	MR Egger	0.0275666	2	0.986311
ebi-a-GCST90016925	finn-b-M13_SCOLIOSIS	Scoliosis || id:finn-b-M13_SCOLIOSIS	family Actinomycetaceae|| id:ebi-a-GCST90016925	Inverse variance weighted	0.1445	3	0.986008
ebi-a-GCST90016926	finn-b-M13_SCOLIOSIS	Scoliosis || id:finn-b-M13_SCOLIOSIS	family Alcaligenaceae|| id:ebi-a-GCST90016926	MR Egger	12.0547	9	0.210241
ebi-a-GCST90016926	finn-b-M13_SCOLIOSIS	Scoliosis || id:finn-b-M13_SCOLIOSIS	family Alcaligenaceae|| id:ebi-a-GCST90016926	Inverse variance weighted	13.101	10	0.21808
ebi-a-GCST90016927	finn-b-M13_SCOLIOSIS	Scoliosis || id:finn-b-M13_SCOLIOSIS	family Bacteroidaceae|| id:ebi-a-GCST90016927	MR Egger	6.61868	5	0.250579
ebi-a-GCST90016927	finn-b-M13_SCOLIOSIS	Scoliosis || id:finn-b-M13_SCOLIOSIS	family Bacteroidaceae|| id:ebi-a-GCST90016927	Inverse variance weighted	6.65511	6	0.353923
ebi-a-GCST90016928	finn-b-M13_SCOLIOSIS	Scoliosis || id:finn-b-M13_SCOLIOSIS	family Bacteroidales S24 7group|| id:ebi-a-GCST90016928	MR Egger	6.45622	6	0.374068
ebi-a-GCST90016928	finn-b-M13_SCOLIOSIS	Scoliosis || id:finn-b-M13_SCOLIOSIS	family Bacteroidales S24 7group|| id:ebi-a-GCST90016928	Inverse variance weighted	6.53248	7	0.479122
ebi-a-GCST90016929	finn-b-M13_SCOLIOSIS	Scoliosis || id:finn-b-M13_SCOLIOSIS	family Bifidobacteriaceae|| id:ebi-a-GCST90016929	MR Egger	9.35072	9	0.40555
ebi-a-GCST90016929	finn-b-M13_SCOLIOSIS	Scoliosis || id:finn-b-M13_SCOLIOSIS	family Bifidobacteriaceae|| id:ebi-a-GCST90016929	Inverse variance weighted	12.0701	10	0.280394
ebi-a-GCST90016931	finn-b-M13_SCOLIOSIS	Scoliosis || id:finn-b-M13_SCOLIOSIS	family Clostridiaceae1|| id:ebi-a-GCST90016931	MR Egger	4.61237	8	0.798088
ebi-a-GCST90016931	finn-b-M13_SCOLIOSIS	Scoliosis || id:finn-b-M13_SCOLIOSIS	family Clostridiaceae1|| id:ebi-a-GCST90016931	Inverse variance weighted	5.45666	9	0.792823
ebi-a-GCST90016932	finn-b-M13_SCOLIOSIS	Scoliosis || id:finn-b-M13_SCOLIOSIS	family Clostridiales vadin BB60 group|| id:ebi-a-GCST90016932	MR Egger	16.8484	13	0.206328
ebi-a-GCST90016932	finn-b-M13_SCOLIOSIS	Scoliosis || id:finn-b-M13_SCOLIOSIS	family Clostridiales vadin BB60 group|| id:ebi-a-GCST90016932	Inverse variance weighted	21.3833	14	0.0922056
ebi-a-GCST90016933	finn-b-M13_SCOLIOSIS	Scoliosis || id:finn-b-M13_SCOLIOSIS	family Coriobacteriaceae|| id:ebi-a-GCST90016933	MR Egger	3.80409	11	0.975301
ebi-a-GCST90016933	finn-b-M13_SCOLIOSIS	Scoliosis || id:finn-b-M13_SCOLIOSIS	family Coriobacteriaceae|| id:ebi-a-GCST90016933	Inverse variance weighted	3.80409	12	0.986718
ebi-a-GCST90016934	finn-b-M13_SCOLIOSIS	Scoliosis || id:finn-b-M13_SCOLIOSIS	family Defluviitaleaceae|| id:ebi-a-GCST90016934	MR Egger	7.96196	9	0.537984
ebi-a-GCST90016934	finn-b-M13_SCOLIOSIS	Scoliosis || id:finn-b-M13_SCOLIOSIS	family Defluviitaleaceae|| id:ebi-a-GCST90016934	Inverse variance weighted	9.12443	10	0.520337
ebi-a-GCST90016935	finn-b-M13_SCOLIOSIS	Scoliosis || id:finn-b-M13_SCOLIOSIS	family Desulfovibrionaceae|| id:ebi-a-GCST90016935	MR Egger	4.82713	6	0.566169
ebi-a-GCST90016935	finn-b-M13_SCOLIOSIS	Scoliosis || id:finn-b-M13_SCOLIOSIS	family Desulfovibrionaceae|| id:ebi-a-GCST90016935	Inverse variance weighted	5.4324	7	0.60735
ebi-a-GCST90016936	finn-b-M13_SCOLIOSIS	Scoliosis || id:finn-b-M13_SCOLIOSIS	family Enterobacteriaceae|| id:ebi-a-GCST90016936	MR Egger	1.84441	5	0.870227
ebi-a-GCST90016936	finn-b-M13_SCOLIOSIS	Scoliosis || id:finn-b-M13_SCOLIOSIS	family Enterobacteriaceae|| id:ebi-a-GCST90016936	Inverse variance weighted	4.01088	6	0.675204
ebi-a-GCST90016937	finn-b-M13_SCOLIOSIS	Scoliosis || id:finn-b-M13_SCOLIOSIS	family Erysipelotrichaceae|| id:ebi-a-GCST90016937	MR Egger	8.74265	11	0.645633
ebi-a-GCST90016937	finn-b-M13_SCOLIOSIS	Scoliosis || id:finn-b-M13_SCOLIOSIS	family Erysipelotrichaceae|| id:ebi-a-GCST90016937	Inverse variance weighted	12.1463	12	0.434005
ebi-a-GCST90016938	finn-b-M13_SCOLIOSIS	Scoliosis || id:finn-b-M13_SCOLIOSIS	family Family XI|| id:ebi-a-GCST90016938	MR Egger	3.18711	6	0.785023
ebi-a-GCST90016938	finn-b-M13_SCOLIOSIS	Scoliosis || id:finn-b-M13_SCOLIOSIS	family Family XI|| id:ebi-a-GCST90016938	Inverse variance weighted	4.26143	7	0.749221
ebi-a-GCST90016939	finn-b-M13_SCOLIOSIS	Scoliosis || id:finn-b-M13_SCOLIOSIS	family Family XIII|| id:ebi-a-GCST90016939	MR Egger	14.4098	5	0.0132053
ebi-a-GCST90016939	finn-b-M13_SCOLIOSIS	Scoliosis || id:finn-b-M13_SCOLIOSIS	family Family XIII|| id:ebi-a-GCST90016939	Inverse variance weighted	14.7203	6	0.0225475
ebi-a-GCST90016940	finn-b-M13_SCOLIOSIS	Scoliosis || id:finn-b-M13_SCOLIOSIS	family Lachnospiraceae|| id:ebi-a-GCST90016940	MR Egger	9.18482	14	0.819031
ebi-a-GCST90016940	finn-b-M13_SCOLIOSIS	Scoliosis || id:finn-b-M13_SCOLIOSIS	family Lachnospiraceae|| id:ebi-a-GCST90016940	Inverse variance weighted	10.2629	15	0.802883
ebi-a-GCST90016941	finn-b-M13_SCOLIOSIS	Scoliosis || id:finn-b-M13_SCOLIOSIS	family Lactobacillaceae|| id:ebi-a-GCST90016941	MR Egger	5.1334	6	0.526821
ebi-a-GCST90016941	finn-b-M13_SCOLIOSIS	Scoliosis || id:finn-b-M13_SCOLIOSIS	family Lactobacillaceae|| id:ebi-a-GCST90016941	Inverse variance weighted	5.65376	7	0.580708
ebi-a-GCST90016942	finn-b-M13_SCOLIOSIS	Scoliosis || id:finn-b-M13_SCOLIOSIS	family Methanobacteriaceae|| id:ebi-a-GCST90016942	MR Egger	6.31403	7	0.503597
ebi-a-GCST90016942	finn-b-M13_SCOLIOSIS	Scoliosis || id:finn-b-M13_SCOLIOSIS	family Methanobacteriaceae|| id:ebi-a-GCST90016942	Inverse variance weighted	6.36799	8	0.606084
ebi-a-GCST90016943	finn-b-M13_SCOLIOSIS	Scoliosis || id:finn-b-M13_SCOLIOSIS	family Oxalobacteraceae|| id:ebi-a-GCST90016943	MR Egger	8.03008	12	0.782775
ebi-a-GCST90016943	finn-b-M13_SCOLIOSIS	Scoliosis || id:finn-b-M13_SCOLIOSIS	family Oxalobacteraceae|| id:ebi-a-GCST90016943	Inverse variance weighted	8.30798	13	0.822973
ebi-a-GCST90016944	finn-b-M13_SCOLIOSIS	Scoliosis || id:finn-b-M13_SCOLIOSIS	family Pasteurellaceae|| id:ebi-a-GCST90016944	MR Egger	14.0932	11	0.227879
ebi-a-GCST90016944	finn-b-M13_SCOLIOSIS	Scoliosis || id:finn-b-M13_SCOLIOSIS	family Pasteurellaceae|| id:ebi-a-GCST90016944	Inverse variance weighted	14.1485	12	0.291329
ebi-a-GCST90016945	finn-b-M13_SCOLIOSIS	Scoliosis || id:finn-b-M13_SCOLIOSIS	family Peptococcaceae|| id:ebi-a-GCST90016945	MR Egger	8.54938	7	0.286647
ebi-a-GCST90016945	finn-b-M13_SCOLIOSIS	Scoliosis || id:finn-b-M13_SCOLIOSIS	family Peptococcaceae|| id:ebi-a-GCST90016945	Inverse variance weighted	10.4106	8	0.237381
ebi-a-GCST90016946	finn-b-M13_SCOLIOSIS	Scoliosis || id:finn-b-M13_SCOLIOSIS	family Peptostreptococcaceae|| id:ebi-a-GCST90016946	MR Egger	12.8974	11	0.300087
ebi-a-GCST90016946	finn-b-M13_SCOLIOSIS	Scoliosis || id:finn-b-M13_SCOLIOSIS	family Peptostreptococcaceae|| id:ebi-a-GCST90016946	Inverse variance weighted	14.6207	12	0.262838
ebi-a-GCST90016947	finn-b-M13_SCOLIOSIS	Scoliosis || id:finn-b-M13_SCOLIOSIS	family Porphyromonadaceae|| id:ebi-a-GCST90016947	MR Egger	17.3767	7	0.0151223
ebi-a-GCST90016947	finn-b-M13_SCOLIOSIS	Scoliosis || id:finn-b-M13_SCOLIOSIS	family Porphyromonadaceae|| id:ebi-a-GCST90016947	Inverse variance weighted	17.607	8	0.0243738
ebi-a-GCST90016948	finn-b-M13_SCOLIOSIS	Scoliosis || id:finn-b-M13_SCOLIOSIS	family Prevotellaceae|| id:ebi-a-GCST90016948	MR Egger	19.7803	13	0.100825
ebi-a-GCST90016948	finn-b-M13_SCOLIOSIS	Scoliosis || id:finn-b-M13_SCOLIOSIS	family Prevotellaceae|| id:ebi-a-GCST90016948	Inverse variance weighted	19.8545	14	0.134797
ebi-a-GCST90016949	finn-b-M13_SCOLIOSIS	Scoliosis || id:finn-b-M13_SCOLIOSIS	family Rhodospirillaceae|| id:ebi-a-GCST90016949	MR Egger	12.0439	13	0.524044
ebi-a-GCST90016949	finn-b-M13_SCOLIOSIS	Scoliosis || id:finn-b-M13_SCOLIOSIS	family Rhodospirillaceae|| id:ebi-a-GCST90016949	Inverse variance weighted	12.1296	14	0.595897
ebi-a-GCST90016950	finn-b-M13_SCOLIOSIS	Scoliosis || id:finn-b-M13_SCOLIOSIS	family Rikenellaceae|| id:ebi-a-GCST90016950	MR Egger	16.8367	14	0.264986
ebi-a-GCST90016950	finn-b-M13_SCOLIOSIS	Scoliosis || id:finn-b-M13_SCOLIOSIS	family Rikenellaceae|| id:ebi-a-GCST90016950	Inverse variance weighted	16.9696	15	0.320686
ebi-a-GCST90016951	finn-b-M13_SCOLIOSIS	Scoliosis || id:finn-b-M13_SCOLIOSIS	family Ruminococcaceae|| id:ebi-a-GCST90016951	MR Egger	7.37365	7	0.391038
ebi-a-GCST90016951	finn-b-M13_SCOLIOSIS	Scoliosis || id:finn-b-M13_SCOLIOSIS	family Ruminococcaceae|| id:ebi-a-GCST90016951	Inverse variance weighted	7.51986	8	0.481716
ebi-a-GCST90016952	finn-b-M13_SCOLIOSIS	Scoliosis || id:finn-b-M13_SCOLIOSIS	family Streptococcaceae|| id:ebi-a-GCST90016952	MR Egger	15.0872	9	0.0885688
ebi-a-GCST90016952	finn-b-M13_SCOLIOSIS	Scoliosis || id:finn-b-M13_SCOLIOSIS	family Streptococcaceae|| id:ebi-a-GCST90016952	Inverse variance weighted	15.179	10	0.125669
ebi-a-GCST90016956	finn-b-M13_SCOLIOSIS	Scoliosis || id:finn-b-M13_SCOLIOSIS	family Veillonellaceae|| id:ebi-a-GCST90016956	MR Egger	16.508	17	0.48815
ebi-a-GCST90016956	finn-b-M13_SCOLIOSIS	Scoliosis || id:finn-b-M13_SCOLIOSIS	family Veillonellaceae|| id:ebi-a-GCST90016956	Inverse variance weighted	16.7162	18	0.542689
ebi-a-GCST90016957	finn-b-M13_SCOLIOSIS	Scoliosis || id:finn-b-M13_SCOLIOSIS	family Verrucomicrobiaceae|| id:ebi-a-GCST90016957	MR Egger	1.81161	9	0.994108
ebi-a-GCST90016957	finn-b-M13_SCOLIOSIS	Scoliosis || id:finn-b-M13_SCOLIOSIS	family Verrucomicrobiaceae|| id:ebi-a-GCST90016957	Inverse variance weighted	3.13704	10	0.978013
ebi-a-GCST90016958	finn-b-M13_SCOLIOSIS	Scoliosis || id:finn-b-M13_SCOLIOSIS	family Victivallaceae|| id:ebi-a-GCST90016958	MR Egger	15.3279	10	0.120557
ebi-a-GCST90016958	finn-b-M13_SCOLIOSIS	Scoliosis || id:finn-b-M13_SCOLIOSIS	family Victivallaceae|| id:ebi-a-GCST90016958	Inverse variance weighted	15.4216	11	0.163997
ebi-a-GCST90016959	finn-b-M13_SCOLIOSIS	Scoliosis || id:finn-b-M13_SCOLIOSIS	genus Actinomycesgenus Actinomyces|| id:ebi-a-GCST90016959	MR Egger	5.25692	5	0.385337
ebi-a-GCST90016959	finn-b-M13_SCOLIOSIS	Scoliosis || id:finn-b-M13_SCOLIOSIS	genus Actinomycesgenus Actinomyces|| id:ebi-a-GCST90016959	Inverse variance weighted	6.17553	6	0.403817
ebi-a-GCST90016960	finn-b-M13_SCOLIOSIS	Scoliosis || id:finn-b-M13_SCOLIOSIS	genus Adlercreutziagenus Adlercreutzia|| id:ebi-a-GCST90016960	MR Egger	3.70329	6	0.716755
ebi-a-GCST90016960	finn-b-M13_SCOLIOSIS	Scoliosis || id:finn-b-M13_SCOLIOSIS	genus Adlercreutziagenus Adlercreutzia|| id:ebi-a-GCST90016960	Inverse variance weighted	4.05883	7	0.772977
ebi-a-GCST90016961	finn-b-M13_SCOLIOSIS	Scoliosis || id:finn-b-M13_SCOLIOSIS	genus Akkermansiagenus Akkermansia|| id:ebi-a-GCST90016961	MR Egger	1.81689	9	0.994043
ebi-a-GCST90016961	finn-b-M13_SCOLIOSIS	Scoliosis || id:finn-b-M13_SCOLIOSIS	genus Akkermansiagenus Akkermansia|| id:ebi-a-GCST90016961	Inverse variance weighted	3.13649	10	0.978027
ebi-a-GCST90016962	finn-b-M13_SCOLIOSIS	Scoliosis || id:finn-b-M13_SCOLIOSIS	genus Alistipesgenus Alistipes|| id:ebi-a-GCST90016962	MR Egger	3.02959	10	0.980719
ebi-a-GCST90016962	finn-b-M13_SCOLIOSIS	Scoliosis || id:finn-b-M13_SCOLIOSIS	genus Alistipesgenus Alistipes|| id:ebi-a-GCST90016962	Inverse variance weighted	14.2285	11	0.220609
ebi-a-GCST90016963	finn-b-M13_SCOLIOSIS	Scoliosis || id:finn-b-M13_SCOLIOSIS	genus Allisonellagenus Allisonella|| id:ebi-a-GCST90016963	MR Egger	3.34217	6	0.764836
ebi-a-GCST90016963	finn-b-M13_SCOLIOSIS	Scoliosis || id:finn-b-M13_SCOLIOSIS	genus Allisonellagenus Allisonella|| id:ebi-a-GCST90016963	Inverse variance weighted	4.60118	7	0.708502
ebi-a-GCST90016964	finn-b-M13_SCOLIOSIS	Scoliosis || id:finn-b-M13_SCOLIOSIS	genus Alloprevotellagenus Alloprevotella|| id:ebi-a-GCST90016964	MR Egger	1.20546	3	0.751696
ebi-a-GCST90016964	finn-b-M13_SCOLIOSIS	Scoliosis || id:finn-b-M13_SCOLIOSIS	genus Alloprevotellagenus Alloprevotella|| id:ebi-a-GCST90016964	Inverse variance weighted	3.32814	4	0.504486
ebi-a-GCST90016965	finn-b-M13_SCOLIOSIS	Scoliosis || id:finn-b-M13_SCOLIOSIS	genus Anaerofilumgenus Anaerofilum|| id:ebi-a-GCST90016965	MR Egger	9.70528	9	0.374867
ebi-a-GCST90016965	finn-b-M13_SCOLIOSIS	Scoliosis || id:finn-b-M13_SCOLIOSIS	genus Anaerofilumgenus Anaerofilum|| id:ebi-a-GCST90016965	Inverse variance weighted	10.3054	10	0.41412
ebi-a-GCST90016966	finn-b-M13_SCOLIOSIS	Scoliosis || id:finn-b-M13_SCOLIOSIS	genus Anaerostipesgenus Anaerostipes|| id:ebi-a-GCST90016966	MR Egger	5.9948	11	0.873711
ebi-a-GCST90016966	finn-b-M13_SCOLIOSIS	Scoliosis || id:finn-b-M13_SCOLIOSIS	genus Anaerostipesgenus Anaerostipes|| id:ebi-a-GCST90016966	Inverse variance weighted	6.22161	12	0.904501
ebi-a-GCST90016967	finn-b-M13_SCOLIOSIS	Scoliosis || id:finn-b-M13_SCOLIOSIS	genus Anaerotruncusgenus Anaerotruncus|| id:ebi-a-GCST90016967	MR Egger	10.6704	11	0.471274
ebi-a-GCST90016967	finn-b-M13_SCOLIOSIS	Scoliosis || id:finn-b-M13_SCOLIOSIS	genus Anaerotruncusgenus Anaerotruncus|| id:ebi-a-GCST90016967	Inverse variance weighted	12.7063	12	0.390746
ebi-a-GCST90016968	finn-b-M13_SCOLIOSIS	Scoliosis || id:finn-b-M13_SCOLIOSIS	genus Bacteroidesgenus Bacteroides|| id:ebi-a-GCST90016968	MR Egger	6.61868	5	0.250579
ebi-a-GCST90016968	finn-b-M13_SCOLIOSIS	Scoliosis || id:finn-b-M13_SCOLIOSIS	genus Bacteroidesgenus Bacteroides|| id:ebi-a-GCST90016968	Inverse variance weighted	6.65511	6	0.353923
ebi-a-GCST90016969	finn-b-M13_SCOLIOSIS	Scoliosis || id:finn-b-M13_SCOLIOSIS	genus Barnesiellagenus Barnesiella|| id:ebi-a-GCST90016969	MR Egger	22.0339	10	0.0149327
ebi-a-GCST90016969	finn-b-M13_SCOLIOSIS	Scoliosis || id:finn-b-M13_SCOLIOSIS	genus Barnesiellagenus Barnesiella|| id:ebi-a-GCST90016969	Inverse variance weighted	22.0837	11	0.0237328
ebi-a-GCST90016970	finn-b-M13_SCOLIOSIS	Scoliosis || id:finn-b-M13_SCOLIOSIS	genus Bifidobacteriumgenus Bifidobacterium|| id:ebi-a-GCST90016970	MR Egger	9.21065	10	0.512235
ebi-a-GCST90016970	finn-b-M13_SCOLIOSIS	Scoliosis || id:finn-b-M13_SCOLIOSIS	genus Bifidobacteriumgenus Bifidobacterium|| id:ebi-a-GCST90016970	Inverse variance weighted	11.8224	11	0.377136
ebi-a-GCST90016971	finn-b-M13_SCOLIOSIS	Scoliosis || id:finn-b-M13_SCOLIOSIS	genus Bilophilagenus Bilophila|| id:ebi-a-GCST90016971	MR Egger	16.6428	11	0.118895
ebi-a-GCST90016971	finn-b-M13_SCOLIOSIS	Scoliosis || id:finn-b-M13_SCOLIOSIS	genus Bilophilagenus Bilophila|| id:ebi-a-GCST90016971	Inverse variance weighted	17.0004	12	0.149582
ebi-a-GCST90016972	finn-b-M13_SCOLIOSIS	Scoliosis || id:finn-b-M13_SCOLIOSIS	genus Blautiagenus Blautia|| id:ebi-a-GCST90016972	Inverse variance weighted	0.485867	1	0.485777
ebi-a-GCST90016973	finn-b-M13_SCOLIOSIS	Scoliosis || id:finn-b-M13_SCOLIOSIS	genus Butyricicoccusgenus Butyricicoccus|| id:ebi-a-GCST90016973	MR Egger	2.35497	6	0.884332
ebi-a-GCST90016973	finn-b-M13_SCOLIOSIS	Scoliosis || id:finn-b-M13_SCOLIOSIS	genus Butyricicoccusgenus Butyricicoccus|| id:ebi-a-GCST90016973	Inverse variance weighted	6.12553	7	0.525171
ebi-a-GCST90016974	finn-b-M13_SCOLIOSIS	Scoliosis || id:finn-b-M13_SCOLIOSIS	genus Butyricimonasgenus Butyricimonas|| id:ebi-a-GCST90016974	MR Egger	13.6791	11	0.251262
ebi-a-GCST90016974	finn-b-M13_SCOLIOSIS	Scoliosis || id:finn-b-M13_SCOLIOSIS	genus Butyricimonasgenus Butyricimonas|| id:ebi-a-GCST90016974	Inverse variance weighted	13.7703	12	0.315615
ebi-a-GCST90016975	finn-b-M13_SCOLIOSIS	Scoliosis || id:finn-b-M13_SCOLIOSIS	genus Butyrivibriogenus Butyrivibrio|| id:ebi-a-GCST90016975	MR Egger	9.05922	13	0.768457
ebi-a-GCST90016975	finn-b-M13_SCOLIOSIS	Scoliosis || id:finn-b-M13_SCOLIOSIS	genus Butyrivibriogenus Butyrivibrio|| id:ebi-a-GCST90016975	Inverse variance weighted	9.1747	14	0.819699
ebi-a-GCST90016976	finn-b-M13_SCOLIOSIS	Scoliosis || id:finn-b-M13_SCOLIOSIS	genus Candidatus Soleaferreagenus Candidatus Soleaferrea|| id:ebi-a-GCST90016976	MR Egger	18.2101	7	0.011057
ebi-a-GCST90016976	finn-b-M13_SCOLIOSIS	Scoliosis || id:finn-b-M13_SCOLIOSIS	genus Candidatus Soleaferreagenus Candidatus Soleaferrea|| id:ebi-a-GCST90016976	Inverse variance weighted	18.5251	8	0.0176165
ebi-a-GCST90016977	finn-b-M13_SCOLIOSIS	Scoliosis || id:finn-b-M13_SCOLIOSIS	genus Catenibacteriumgenus Catenibacterium|| id:ebi-a-GCST90016977	MR Egger	0.565971	2	0.753531
ebi-a-GCST90016977	finn-b-M13_SCOLIOSIS	Scoliosis || id:finn-b-M13_SCOLIOSIS	genus Catenibacteriumgenus Catenibacterium|| id:ebi-a-GCST90016977	Inverse variance weighted	0.650994	3	0.884665
ebi-a-GCST90016978	finn-b-M13_SCOLIOSIS	Scoliosis || id:finn-b-M13_SCOLIOSIS	genus Christensenellaceae R 7groupgenus Christensenellaceae R 7group|| id:ebi-a-GCST90016978	MR Egger	2.51378	6	0.866923
ebi-a-GCST90016978	finn-b-M13_SCOLIOSIS	Scoliosis || id:finn-b-M13_SCOLIOSIS	genus Christensenellaceae R 7groupgenus Christensenellaceae R 7group|| id:ebi-a-GCST90016978	Inverse variance weighted	2.91718	7	0.892557
ebi-a-GCST90016979	finn-b-M13_SCOLIOSIS	Scoliosis || id:finn-b-M13_SCOLIOSIS	genus Clostridium innocuum groupgenus Clostridium innocuum group|| id:ebi-a-GCST90016979	MR Egger	8.91589	5	0.112467
ebi-a-GCST90016979	finn-b-M13_SCOLIOSIS	Scoliosis || id:finn-b-M13_SCOLIOSIS	genus Clostridium innocuum groupgenus Clostridium innocuum group|| id:ebi-a-GCST90016979	Inverse variance weighted	8.91627	6	0.178342
ebi-a-GCST90016980	finn-b-M13_SCOLIOSIS	Scoliosis || id:finn-b-M13_SCOLIOSIS	genus Clostridium sensustricto1genus Clostridium sensustricto1|| id:ebi-a-GCST90016980	MR Egger	2.50199	5	0.776196
ebi-a-GCST90016980	finn-b-M13_SCOLIOSIS	Scoliosis || id:finn-b-M13_SCOLIOSIS	genus Clostridium sensustricto1genus Clostridium sensustricto1|| id:ebi-a-GCST90016980	Inverse variance weighted	3.76132	6	0.708939
ebi-a-GCST90016981	finn-b-M13_SCOLIOSIS	Scoliosis || id:finn-b-M13_SCOLIOSIS	genus Collinsellagenus Collinsella|| id:ebi-a-GCST90016981	MR Egger	3.13132	7	0.872594
ebi-a-GCST90016981	finn-b-M13_SCOLIOSIS	Scoliosis || id:finn-b-M13_SCOLIOSIS	genus Collinsellagenus Collinsella|| id:ebi-a-GCST90016981	Inverse variance weighted	4.59663	8	0.799689
ebi-a-GCST90016982	finn-b-M13_SCOLIOSIS	Scoliosis || id:finn-b-M13_SCOLIOSIS	genus Coprobactergenus Coprobacter|| id:ebi-a-GCST90016982	MR Egger	4.67756	8	0.791417
ebi-a-GCST90016982	finn-b-M13_SCOLIOSIS	Scoliosis || id:finn-b-M13_SCOLIOSIS	genus Coprobactergenus Coprobacter|| id:ebi-a-GCST90016982	Inverse variance weighted	5.27648	9	0.809571
ebi-a-GCST90016983	finn-b-M13_SCOLIOSIS	Scoliosis || id:finn-b-M13_SCOLIOSIS	genus Coprococcus1genus Coprococcus1|| id:ebi-a-GCST90016983	MR Egger	7.23167	9	0.613013
ebi-a-GCST90016983	finn-b-M13_SCOLIOSIS	Scoliosis || id:finn-b-M13_SCOLIOSIS	genus Coprococcus1genus Coprococcus1|| id:ebi-a-GCST90016983	Inverse variance weighted	10.0168	10	0.439023
ebi-a-GCST90016984	finn-b-M13_SCOLIOSIS	Scoliosis || id:finn-b-M13_SCOLIOSIS	genus Coprococcus2genus Coprococcus2|| id:ebi-a-GCST90016984	MR Egger	9.90826	6	0.128569
ebi-a-GCST90016984	finn-b-M13_SCOLIOSIS	Scoliosis || id:finn-b-M13_SCOLIOSIS	genus Coprococcus2genus Coprococcus2|| id:ebi-a-GCST90016984	Inverse variance weighted	9.90858	7	0.193814
ebi-a-GCST90016985	finn-b-M13_SCOLIOSIS	Scoliosis || id:finn-b-M13_SCOLIOSIS	genus Coprococcus3genus Coprococcus3|| id:ebi-a-GCST90016985	MR Egger	3.49979	7	0.835248
ebi-a-GCST90016985	finn-b-M13_SCOLIOSIS	Scoliosis || id:finn-b-M13_SCOLIOSIS	genus Coprococcus3genus Coprococcus3|| id:ebi-a-GCST90016985	Inverse variance weighted	3.51076	8	0.898353
ebi-a-GCST90016986	finn-b-M13_SCOLIOSIS	Scoliosis || id:finn-b-M13_SCOLIOSIS	genus Defluviitaleaceae UCG011genus Defluviitaleaceae UCG011|| id:ebi-a-GCST90016986	MR Egger	6.09753	7	0.528409
ebi-a-GCST90016986	finn-b-M13_SCOLIOSIS	Scoliosis || id:finn-b-M13_SCOLIOSIS	genus Defluviitaleaceae UCG011genus Defluviitaleaceae UCG011|| id:ebi-a-GCST90016986	Inverse variance weighted	8.38448	8	0.396842
ebi-a-GCST90016987	finn-b-M13_SCOLIOSIS	Scoliosis || id:finn-b-M13_SCOLIOSIS	genus Desulfovibriogenus Desulfovibrio|| id:ebi-a-GCST90016987	MR Egger	6.18498	7	0.518324
ebi-a-GCST90016987	finn-b-M13_SCOLIOSIS	Scoliosis || id:finn-b-M13_SCOLIOSIS	genus Desulfovibriogenus Desulfovibrio|| id:ebi-a-GCST90016987	Inverse variance weighted	6.25723	8	0.618442
ebi-a-GCST90016988	finn-b-M13_SCOLIOSIS	Scoliosis || id:finn-b-M13_SCOLIOSIS	genus Dialistergenus Dialister|| id:ebi-a-GCST90016988	MR Egger	10.5677	9	0.306505
ebi-a-GCST90016988	finn-b-M13_SCOLIOSIS	Scoliosis || id:finn-b-M13_SCOLIOSIS	genus Dialistergenus Dialister|| id:ebi-a-GCST90016988	Inverse variance weighted	14.6758	10	0.144337
ebi-a-GCST90016989	finn-b-M13_SCOLIOSIS	Scoliosis || id:finn-b-M13_SCOLIOSIS	genus Doreagenus Dorea|| id:ebi-a-GCST90016989	MR Egger	2.86867	8	0.942327
ebi-a-GCST90016989	finn-b-M13_SCOLIOSIS	Scoliosis || id:finn-b-M13_SCOLIOSIS	genus Doreagenus Dorea|| id:ebi-a-GCST90016989	Inverse variance weighted	7.39628	9	0.595934
ebi-a-GCST90016990	finn-b-M13_SCOLIOSIS	Scoliosis || id:finn-b-M13_SCOLIOSIS	genus Eggerthellagenus Eggerthella|| id:ebi-a-GCST90016990	MR Egger	4.29513	8	0.829563
ebi-a-GCST90016990	finn-b-M13_SCOLIOSIS	Scoliosis || id:finn-b-M13_SCOLIOSIS	genus Eggerthellagenus Eggerthella|| id:ebi-a-GCST90016990	Inverse variance weighted	4.31502	9	0.889483
ebi-a-GCST90016991	finn-b-M13_SCOLIOSIS	Scoliosis || id:finn-b-M13_SCOLIOSIS	genus Eisenbergiellagenus Eisenbergiella|| id:ebi-a-GCST90016991	MR Egger	13.1393	9	0.156404
ebi-a-GCST90016991	finn-b-M13_SCOLIOSIS	Scoliosis || id:finn-b-M13_SCOLIOSIS	genus Eisenbergiellagenus Eisenbergiella|| id:ebi-a-GCST90016991	Inverse variance weighted	13.1395	10	0.215974
ebi-a-GCST90016992	finn-b-M13_SCOLIOSIS	Scoliosis || id:finn-b-M13_SCOLIOSIS	genus Enterorhabdusgenus Enterorhabdus|| id:ebi-a-GCST90016992	MR Egger	0.5534	4	0.968099
ebi-a-GCST90016992	finn-b-M13_SCOLIOSIS	Scoliosis || id:finn-b-M13_SCOLIOSIS	genus Enterorhabdusgenus Enterorhabdus|| id:ebi-a-GCST90016992	Inverse variance weighted	0.571136	5	0.989287
ebi-a-GCST90016993	finn-b-M13_SCOLIOSIS	Scoliosis || id:finn-b-M13_SCOLIOSIS	genus Erysipelatoclostridiumgenus Erysipelatoclostridium|| id:ebi-a-GCST90016993	MR Egger	11.8946	13	0.536308
ebi-a-GCST90016993	finn-b-M13_SCOLIOSIS	Scoliosis || id:finn-b-M13_SCOLIOSIS	genus Erysipelatoclostridiumgenus Erysipelatoclostridium|| id:ebi-a-GCST90016993	Inverse variance weighted	13.0176	14	0.525138
ebi-a-GCST90016995	finn-b-M13_SCOLIOSIS	Scoliosis || id:finn-b-M13_SCOLIOSIS	genus Escherichia Shigellagenus Escherichia Shigella|| id:ebi-a-GCST90016995	MR Egger	8.85988	8	0.354254
ebi-a-GCST90016995	finn-b-M13_SCOLIOSIS	Scoliosis || id:finn-b-M13_SCOLIOSIS	genus Escherichia Shigellagenus Escherichia Shigella|| id:ebi-a-GCST90016995	Inverse variance weighted	9.2249	9	0.416779
ebi-a-GCST90016996	finn-b-M13_SCOLIOSIS	Scoliosis || id:finn-b-M13_SCOLIOSIS	genus Eubacterium brachy groupgenus Eubacterium brachy group|| id:ebi-a-GCST90016996	MR Egger	5.6602	8	0.685234
ebi-a-GCST90016996	finn-b-M13_SCOLIOSIS	Scoliosis || id:finn-b-M13_SCOLIOSIS	genus Eubacterium brachy groupgenus Eubacterium brachy group|| id:ebi-a-GCST90016996	Inverse variance weighted	6.90713	9	0.646788
ebi-a-GCST90016997	finn-b-M13_SCOLIOSIS	Scoliosis || id:finn-b-M13_SCOLIOSIS	genus Eubacterium coprostanoligenes groupgenus Eubacterium coprostanoligenes group|| id:ebi-a-GCST90016997	MR Egger	11.787	11	0.379867
ebi-a-GCST90016997	finn-b-M13_SCOLIOSIS	Scoliosis || id:finn-b-M13_SCOLIOSIS	genus Eubacterium coprostanoligenes groupgenus Eubacterium coprostanoligenes group|| id:ebi-a-GCST90016997	Inverse variance weighted	12.2743	12	0.423912
ebi-a-GCST90016998	finn-b-M13_SCOLIOSIS	Scoliosis || id:finn-b-M13_SCOLIOSIS	genus Eubacterium eligens groupgenus Eubacterium eligens group|| id:ebi-a-GCST90016998	MR Egger	5.39879	4	0.248771
ebi-a-GCST90016998	finn-b-M13_SCOLIOSIS	Scoliosis || id:finn-b-M13_SCOLIOSIS	genus Eubacterium eligens groupgenus Eubacterium eligens group|| id:ebi-a-GCST90016998	Inverse variance weighted	6.79626	5	0.236239
ebi-a-GCST90016999	finn-b-M13_SCOLIOSIS	Scoliosis || id:finn-b-M13_SCOLIOSIS	genus Eubacterium fissicatena groupgenus Eubacterium fissicatena group|| id:ebi-a-GCST90016999	MR Egger	9.40841	7	0.224648
ebi-a-GCST90016999	finn-b-M13_SCOLIOSIS	Scoliosis || id:finn-b-M13_SCOLIOSIS	genus Eubacterium fissicatena groupgenus Eubacterium fissicatena group|| id:ebi-a-GCST90016999	Inverse variance weighted	9.50131	8	0.301784
ebi-a-GCST90017000	finn-b-M13_SCOLIOSIS	Scoliosis || id:finn-b-M13_SCOLIOSIS	genus Eubacterium hallii groupgenus Eubacterium hallii group|| id:ebi-a-GCST90017000	MR Egger	21.8282	13	0.0580813
ebi-a-GCST90017000	finn-b-M13_SCOLIOSIS	Scoliosis || id:finn-b-M13_SCOLIOSIS	genus Eubacterium hallii groupgenus Eubacterium hallii group|| id:ebi-a-GCST90017000	Inverse variance weighted	21.9454	14	0.0797439
ebi-a-GCST90017001	finn-b-M13_SCOLIOSIS	Scoliosis || id:finn-b-M13_SCOLIOSIS	genus Eubacterium nodatum groupgenus Eubacterium nodatum group|| id:ebi-a-GCST90017001	MR Egger	4.6865	9	0.860736
ebi-a-GCST90017001	finn-b-M13_SCOLIOSIS	Scoliosis || id:finn-b-M13_SCOLIOSIS	genus Eubacterium nodatum groupgenus Eubacterium nodatum group|| id:ebi-a-GCST90017001	Inverse variance weighted	4.69145	10	0.910814
ebi-a-GCST90017002	finn-b-M13_SCOLIOSIS	Scoliosis || id:finn-b-M13_SCOLIOSIS	genus Eubacterium oxidoreducens groupgenus Eubacterium oxidoreducens group|| id:ebi-a-GCST90017002	MR Egger	2.82542	3	0.419333
ebi-a-GCST90017002	finn-b-M13_SCOLIOSIS	Scoliosis || id:finn-b-M13_SCOLIOSIS	genus Eubacterium oxidoreducens groupgenus Eubacterium oxidoreducens group|| id:ebi-a-GCST90017002	Inverse variance weighted	4.51082	4	0.341266
ebi-a-GCST90017003	finn-b-M13_SCOLIOSIS	Scoliosis || id:finn-b-M13_SCOLIOSIS	genus Eubacterium rectale groupgenus Eubacterium rectale group|| id:ebi-a-GCST90017003	MR Egger	2.2256	6	0.897825
ebi-a-GCST90017003	finn-b-M13_SCOLIOSIS	Scoliosis || id:finn-b-M13_SCOLIOSIS	genus Eubacterium rectale groupgenus Eubacterium rectale group|| id:ebi-a-GCST90017003	Inverse variance weighted	2.56608	7	0.92204
ebi-a-GCST90017004	finn-b-M13_SCOLIOSIS	Scoliosis || id:finn-b-M13_SCOLIOSIS	genus Eubacterium ruminantium groupgenus Eubacterium ruminantium group|| id:ebi-a-GCST90017004	MR Egger	27.2845	16	0.038427
ebi-a-GCST90017004	finn-b-M13_SCOLIOSIS	Scoliosis || id:finn-b-M13_SCOLIOSIS	genus Eubacterium ruminantium groupgenus Eubacterium ruminantium group|| id:ebi-a-GCST90017004	Inverse variance weighted	30.6385	17	0.0220913
ebi-a-GCST90017005	finn-b-M13_SCOLIOSIS	Scoliosis || id:finn-b-M13_SCOLIOSIS	genus Eubacterium ventriosum groupgenus Eubacterium ventriosum group|| id:ebi-a-GCST90017005	MR Egger	10.5186	13	0.651077
ebi-a-GCST90017005	finn-b-M13_SCOLIOSIS	Scoliosis || id:finn-b-M13_SCOLIOSIS	genus Eubacterium ventriosum groupgenus Eubacterium ventriosum group|| id:ebi-a-GCST90017005	Inverse variance weighted	10.7742	14	0.703673
ebi-a-GCST90017006	finn-b-M13_SCOLIOSIS	Scoliosis || id:finn-b-M13_SCOLIOSIS	genus Eubacterium xylanophilum groupgenus Eubacterium xylanophilum group|| id:ebi-a-GCST90017006	MR Egger	4.26593	7	0.748689
ebi-a-GCST90017006	finn-b-M13_SCOLIOSIS	Scoliosis || id:finn-b-M13_SCOLIOSIS	genus Eubacterium xylanophilum groupgenus Eubacterium xylanophilum group|| id:ebi-a-GCST90017006	Inverse variance weighted	4.35155	8	0.824095
ebi-a-GCST90017007	finn-b-M13_SCOLIOSIS	Scoliosis || id:finn-b-M13_SCOLIOSIS	genus Faecalibacteriumgenus Faecalibacterium|| id:ebi-a-GCST90017007	MR Egger	6.40589	8	0.601864
ebi-a-GCST90017007	finn-b-M13_SCOLIOSIS	Scoliosis || id:finn-b-M13_SCOLIOSIS	genus Faecalibacteriumgenus Faecalibacterium|| id:ebi-a-GCST90017007	Inverse variance weighted	6.43849	9	0.695356
ebi-a-GCST90017008	finn-b-M13_SCOLIOSIS	Scoliosis || id:finn-b-M13_SCOLIOSIS	genus Family XIII AD3011 groupgenus Family XIII AD3011 group|| id:ebi-a-GCST90017008	MR Egger	15.1332	11	0.17648
ebi-a-GCST90017008	finn-b-M13_SCOLIOSIS	Scoliosis || id:finn-b-M13_SCOLIOSIS	genus Family XIII AD3011 groupgenus Family XIII AD3011 group|| id:ebi-a-GCST90017008	Inverse variance weighted	16.7778	12	0.158148
ebi-a-GCST90017009	finn-b-M13_SCOLIOSIS	Scoliosis || id:finn-b-M13_SCOLIOSIS	genus Family XIII UCG001genus Family XIII UCG001|| id:ebi-a-GCST90017009	MR Egger	15.213	6	0.0186635
ebi-a-GCST90017009	finn-b-M13_SCOLIOSIS	Scoliosis || id:finn-b-M13_SCOLIOSIS	genus Family XIII UCG001genus Family XIII UCG001|| id:ebi-a-GCST90017009	Inverse variance weighted	15.314	7	0.0321785
ebi-a-GCST90017010	finn-b-M13_SCOLIOSIS	Scoliosis || id:finn-b-M13_SCOLIOSIS	genus Flavonifractorgenus Flavonifractor|| id:ebi-a-GCST90017010	MR Egger	1.58494	3	0.662809
ebi-a-GCST90017010	finn-b-M13_SCOLIOSIS	Scoliosis || id:finn-b-M13_SCOLIOSIS	genus Flavonifractorgenus Flavonifractor|| id:ebi-a-GCST90017010	Inverse variance weighted	1.91781	4	0.750872
ebi-a-GCST90017011	finn-b-M13_SCOLIOSIS	Scoliosis || id:finn-b-M13_SCOLIOSIS	genus Fusicatenibactergenus Fusicatenibacter|| id:ebi-a-GCST90017011	MR Egger	22.088	16	0.140371
ebi-a-GCST90017011	finn-b-M13_SCOLIOSIS	Scoliosis || id:finn-b-M13_SCOLIOSIS	genus Fusicatenibactergenus Fusicatenibacter|| id:ebi-a-GCST90017011	Inverse variance weighted	24.8417	17	0.0983083
ebi-a-GCST90017012	finn-b-M13_SCOLIOSIS	Scoliosis || id:finn-b-M13_SCOLIOSIS	genus Gordonibactergenus Gordonibacter|| id:ebi-a-GCST90017012	MR Egger	3.27437	8	0.915978
ebi-a-GCST90017012	finn-b-M13_SCOLIOSIS	Scoliosis || id:finn-b-M13_SCOLIOSIS	genus Gordonibactergenus Gordonibacter|| id:ebi-a-GCST90017012	Inverse variance weighted	3.71299	9	0.929267
ebi-a-GCST90017013	finn-b-M13_SCOLIOSIS	Scoliosis || id:finn-b-M13_SCOLIOSIS	genus Haemophilusgenus Haemophilus|| id:ebi-a-GCST90017013	MR Egger	5.41295	7	0.609703
ebi-a-GCST90017013	finn-b-M13_SCOLIOSIS	Scoliosis || id:finn-b-M13_SCOLIOSIS	genus Haemophilusgenus Haemophilus|| id:ebi-a-GCST90017013	Inverse variance weighted	6.62001	8	0.578129
ebi-a-GCST90017014	finn-b-M13_SCOLIOSIS	Scoliosis || id:finn-b-M13_SCOLIOSIS	genus Holdemanellagenus Holdemanella|| id:ebi-a-GCST90017014	MR Egger	11.1501	9	0.265558
ebi-a-GCST90017014	finn-b-M13_SCOLIOSIS	Scoliosis || id:finn-b-M13_SCOLIOSIS	genus Holdemanellagenus Holdemanella|| id:ebi-a-GCST90017014	Inverse variance weighted	13.112	10	0.217476
ebi-a-GCST90017015	finn-b-M13_SCOLIOSIS	Scoliosis || id:finn-b-M13_SCOLIOSIS	genus Holdemaniagenus Holdemania|| id:ebi-a-GCST90017015	MR Egger	7.37951	12	0.831549
ebi-a-GCST90017015	finn-b-M13_SCOLIOSIS	Scoliosis || id:finn-b-M13_SCOLIOSIS	genus Holdemaniagenus Holdemania|| id:ebi-a-GCST90017015	Inverse variance weighted	7.54181	13	0.872118
ebi-a-GCST90017016	finn-b-M13_SCOLIOSIS	Scoliosis || id:finn-b-M13_SCOLIOSIS	genus Howardellagenus Howardella|| id:ebi-a-GCST90017016	MR Egger	1.83625	7	0.968345
ebi-a-GCST90017016	finn-b-M13_SCOLIOSIS	Scoliosis || id:finn-b-M13_SCOLIOSIS	genus Howardellagenus Howardella|| id:ebi-a-GCST90017016	Inverse variance weighted	4.72489	8	0.786534
ebi-a-GCST90017017	finn-b-M13_SCOLIOSIS	Scoliosis || id:finn-b-M13_SCOLIOSIS	genus Hungatellagenus Hungatella|| id:ebi-a-GCST90017017	MR Egger	1.59049	3	0.661547
ebi-a-GCST90017017	finn-b-M13_SCOLIOSIS	Scoliosis || id:finn-b-M13_SCOLIOSIS	genus Hungatellagenus Hungatella|| id:ebi-a-GCST90017017	Inverse variance weighted	2.62584	4	0.622253
ebi-a-GCST90017018	finn-b-M13_SCOLIOSIS	Scoliosis || id:finn-b-M13_SCOLIOSIS	genus Intestinibactergenus Intestinibacter|| id:ebi-a-GCST90017018	MR Egger	2.51001	13	0.999203
ebi-a-GCST90017018	finn-b-M13_SCOLIOSIS	Scoliosis || id:finn-b-M13_SCOLIOSIS	genus Intestinibactergenus Intestinibacter|| id:ebi-a-GCST90017018	Inverse variance weighted	2.53448	14	0.999653
ebi-a-GCST90017019	finn-b-M13_SCOLIOSIS	Scoliosis || id:finn-b-M13_SCOLIOSIS	genus Intestinimonasgenus Intestinimonas|| id:ebi-a-GCST90017019	MR Egger	14.0268	14	0.447716
ebi-a-GCST90017019	finn-b-M13_SCOLIOSIS	Scoliosis || id:finn-b-M13_SCOLIOSIS	genus Intestinimonasgenus Intestinimonas|| id:ebi-a-GCST90017019	Inverse variance weighted	14.3152	15	0.501771
ebi-a-GCST90017020	finn-b-M13_SCOLIOSIS	Scoliosis || id:finn-b-M13_SCOLIOSIS	genus Lachnoclostridiumgenus Lachnoclostridium|| id:ebi-a-GCST90017020	MR Egger	8.88081	11	0.632894
ebi-a-GCST90017020	finn-b-M13_SCOLIOSIS	Scoliosis || id:finn-b-M13_SCOLIOSIS	genus Lachnoclostridiumgenus Lachnoclostridium|| id:ebi-a-GCST90017020	Inverse variance weighted	9.13044	12	0.691751
ebi-a-GCST90017021	finn-b-M13_SCOLIOSIS	Scoliosis || id:finn-b-M13_SCOLIOSIS	genus Lachnospiraceae FCS020 groupgenus Lachnospiraceae FCS020 group|| id:ebi-a-GCST90017021	MR Egger	7.3765	10	0.689487
ebi-a-GCST90017021	finn-b-M13_SCOLIOSIS	Scoliosis || id:finn-b-M13_SCOLIOSIS	genus Lachnospiraceae FCS020 groupgenus Lachnospiraceae FCS020 group|| id:ebi-a-GCST90017021	Inverse variance weighted	7.44446	11	0.762034
ebi-a-GCST90017022	finn-b-M13_SCOLIOSIS	Scoliosis || id:finn-b-M13_SCOLIOSIS	genus Lachnospiraceae NC2004 groupgenus Lachnospiraceae NC2004 group|| id:ebi-a-GCST90017022	MR Egger	2.38251	7	0.935681
ebi-a-GCST90017022	finn-b-M13_SCOLIOSIS	Scoliosis || id:finn-b-M13_SCOLIOSIS	genus Lachnospiraceae NC2004 groupgenus Lachnospiraceae NC2004 group|| id:ebi-a-GCST90017022	Inverse variance weighted	2.39038	8	0.966647
ebi-a-GCST90017023	finn-b-M13_SCOLIOSIS	Scoliosis || id:finn-b-M13_SCOLIOSIS	genus Lachnospiraceae ND3007 groupgenus Lachnospiraceae ND3007 group|| id:ebi-a-GCST90017023	MR Egger	2.85778	1	0.0909328
ebi-a-GCST90017023	finn-b-M13_SCOLIOSIS	Scoliosis || id:finn-b-M13_SCOLIOSIS	genus Lachnospiraceae ND3007 groupgenus Lachnospiraceae ND3007 group|| id:ebi-a-GCST90017023	Inverse variance weighted	2.87164	2	0.237921
ebi-a-GCST90017024	finn-b-M13_SCOLIOSIS	Scoliosis || id:finn-b-M13_SCOLIOSIS	genus Lachnospiraceae NK4A136 groupgenus Lachnospiraceae NK4A136 group|| id:ebi-a-GCST90017024	MR Egger	17.5499	13	0.17537
ebi-a-GCST90017024	finn-b-M13_SCOLIOSIS	Scoliosis || id:finn-b-M13_SCOLIOSIS	genus Lachnospiraceae NK4A136 groupgenus Lachnospiraceae NK4A136 group|| id:ebi-a-GCST90017024	Inverse variance weighted	18.3061	14	0.193193
ebi-a-GCST90017025	finn-b-M13_SCOLIOSIS	Scoliosis || id:finn-b-M13_SCOLIOSIS	genus Lachnospiraceae UCG001genus Lachnospiraceae UCG001|| id:ebi-a-GCST90017025	MR Egger	13.9041	10	0.17741
ebi-a-GCST90017025	finn-b-M13_SCOLIOSIS	Scoliosis || id:finn-b-M13_SCOLIOSIS	genus Lachnospiraceae UCG001genus Lachnospiraceae UCG001|| id:ebi-a-GCST90017025	Inverse variance weighted	16.8413	11	0.112659
ebi-a-GCST90017026	finn-b-M13_SCOLIOSIS	Scoliosis || id:finn-b-M13_SCOLIOSIS	genus Lachnospiraceae UCG004genus Lachnospiraceae UCG004|| id:ebi-a-GCST90017026	MR Egger	11.4801	10	0.321358
ebi-a-GCST90017026	finn-b-M13_SCOLIOSIS	Scoliosis || id:finn-b-M13_SCOLIOSIS	genus Lachnospiraceae UCG004genus Lachnospiraceae UCG004|| id:ebi-a-GCST90017026	Inverse variance weighted	11.9802	11	0.365136
ebi-a-GCST90017027	finn-b-M13_SCOLIOSIS	Scoliosis || id:finn-b-M13_SCOLIOSIS	genus Lachnospiraceae UCG008genus Lachnospiraceae UCG008|| id:ebi-a-GCST90017027	MR Egger	9.19532	8	0.326088
ebi-a-GCST90017027	finn-b-M13_SCOLIOSIS	Scoliosis || id:finn-b-M13_SCOLIOSIS	genus Lachnospiraceae UCG008genus Lachnospiraceae UCG008|| id:ebi-a-GCST90017027	Inverse variance weighted	9.55716	9	0.387509
ebi-a-GCST90017028	finn-b-M13_SCOLIOSIS	Scoliosis || id:finn-b-M13_SCOLIOSIS	genus Lachnospiraceae UCG010genus Lachnospiraceae UCG010|| id:ebi-a-GCST90017028	MR Egger	10.5719	8	0.227156
ebi-a-GCST90017028	finn-b-M13_SCOLIOSIS	Scoliosis || id:finn-b-M13_SCOLIOSIS	genus Lachnospiraceae UCG010genus Lachnospiraceae UCG010|| id:ebi-a-GCST90017028	Inverse variance weighted	11.5232	9	0.241541
ebi-a-GCST90017030	finn-b-M13_SCOLIOSIS	Scoliosis || id:finn-b-M13_SCOLIOSIS	genus Lactobacillusgenus Lactobacillus|| id:ebi-a-GCST90017030	MR Egger	14.8212	6	0.0216937
ebi-a-GCST90017030	finn-b-M13_SCOLIOSIS	Scoliosis || id:finn-b-M13_SCOLIOSIS	genus Lactobacillusgenus Lactobacillus|| id:ebi-a-GCST90017030	Inverse variance weighted	15.3512	7	0.031752
ebi-a-GCST90017031	finn-b-M13_SCOLIOSIS	Scoliosis || id:finn-b-M13_SCOLIOSIS	genus Lactococcusgenus Lactococcus|| id:ebi-a-GCST90017031	MR Egger	3.59305	7	0.825274
ebi-a-GCST90017031	finn-b-M13_SCOLIOSIS	Scoliosis || id:finn-b-M13_SCOLIOSIS	genus Lactococcusgenus Lactococcus|| id:ebi-a-GCST90017031	Inverse variance weighted	3.59326	8	0.891832
ebi-a-GCST90017032	finn-b-M13_SCOLIOSIS	Scoliosis || id:finn-b-M13_SCOLIOSIS	genus Marvinbryantiagenus Marvinbryantia|| id:ebi-a-GCST90017032	MR Egger	10.3816	8	0.23926
ebi-a-GCST90017032	finn-b-M13_SCOLIOSIS	Scoliosis || id:finn-b-M13_SCOLIOSIS	genus Marvinbryantiagenus Marvinbryantia|| id:ebi-a-GCST90017032	Inverse variance weighted	10.5993	9	0.30418
ebi-a-GCST90017033	finn-b-M13_SCOLIOSIS	Scoliosis || id:finn-b-M13_SCOLIOSIS	genus Methanobrevibactergenus Methanobrevibacter|| id:ebi-a-GCST90017033	MR Egger	4.40637	4	0.353794
ebi-a-GCST90017033	finn-b-M13_SCOLIOSIS	Scoliosis || id:finn-b-M13_SCOLIOSIS	genus Methanobrevibactergenus Methanobrevibacter|| id:ebi-a-GCST90017033	Inverse variance weighted	6.07648	5	0.298848
ebi-a-GCST90017034	finn-b-M13_SCOLIOSIS	Scoliosis || id:finn-b-M13_SCOLIOSIS	genus Odoribactergenus Odoribacter|| id:ebi-a-GCST90017034	MR Egger	5.77655	5	0.328572
ebi-a-GCST90017034	finn-b-M13_SCOLIOSIS	Scoliosis || id:finn-b-M13_SCOLIOSIS	genus Odoribactergenus Odoribacter|| id:ebi-a-GCST90017034	Inverse variance weighted	6.34083	6	0.386112
ebi-a-GCST90017035	finn-b-M13_SCOLIOSIS	Scoliosis || id:finn-b-M13_SCOLIOSIS	genus Olsenellagenus Olsenella|| id:ebi-a-GCST90017035	MR Egger	5.09575	8	0.747295
ebi-a-GCST90017035	finn-b-M13_SCOLIOSIS	Scoliosis || id:finn-b-M13_SCOLIOSIS	genus Olsenellagenus Olsenella|| id:ebi-a-GCST90017035	Inverse variance weighted	6.0968	9	0.730192
ebi-a-GCST90017036	finn-b-M13_SCOLIOSIS	Scoliosis || id:finn-b-M13_SCOLIOSIS	genus Oscillibactergenus Oscillibacter|| id:ebi-a-GCST90017036	MR Egger	8.59779	11	0.658963
ebi-a-GCST90017036	finn-b-M13_SCOLIOSIS	Scoliosis || id:finn-b-M13_SCOLIOSIS	genus Oscillibactergenus Oscillibacter|| id:ebi-a-GCST90017036	Inverse variance weighted	9.28658	12	0.678277
ebi-a-GCST90017037	finn-b-M13_SCOLIOSIS	Scoliosis || id:finn-b-M13_SCOLIOSIS	genus Oscillospiragenus Oscillospira|| id:ebi-a-GCST90017037	MR Egger	9.90685	6	0.12863
ebi-a-GCST90017037	finn-b-M13_SCOLIOSIS	Scoliosis || id:finn-b-M13_SCOLIOSIS	genus Oscillospiragenus Oscillospira|| id:ebi-a-GCST90017037	Inverse variance weighted	10.4488	7	0.164535
ebi-a-GCST90017038	finn-b-M13_SCOLIOSIS	Scoliosis || id:finn-b-M13_SCOLIOSIS	genus Oxalobactergenus Oxalobacter|| id:ebi-a-GCST90017038	MR Egger	22.133	9	0.0084668
ebi-a-GCST90017038	finn-b-M13_SCOLIOSIS	Scoliosis || id:finn-b-M13_SCOLIOSIS	genus Oxalobactergenus Oxalobacter|| id:ebi-a-GCST90017038	Inverse variance weighted	23.5576	10	0.00886528
ebi-a-GCST90017039	finn-b-M13_SCOLIOSIS	Scoliosis || id:finn-b-M13_SCOLIOSIS	genus Parabacteroidesgenus Parabacteroides|| id:ebi-a-GCST90017039	MR Egger	2.57708	3	0.461521
ebi-a-GCST90017039	finn-b-M13_SCOLIOSIS	Scoliosis || id:finn-b-M13_SCOLIOSIS	genus Parabacteroidesgenus Parabacteroides|| id:ebi-a-GCST90017039	Inverse variance weighted	2.83871	4	0.58517
ebi-a-GCST90017040	finn-b-M13_SCOLIOSIS	Scoliosis || id:finn-b-M13_SCOLIOSIS	genus Paraprevotellagenus Paraprevotella|| id:ebi-a-GCST90017040	MR Egger	10.1789	11	0.514374
ebi-a-GCST90017040	finn-b-M13_SCOLIOSIS	Scoliosis || id:finn-b-M13_SCOLIOSIS	genus Paraprevotellagenus Paraprevotella|| id:ebi-a-GCST90017040	Inverse variance weighted	10.405	12	0.58048
ebi-a-GCST90017041	finn-b-M13_SCOLIOSIS	Scoliosis || id:finn-b-M13_SCOLIOSIS	genus Parasutterellagenus Parasutterella|| id:ebi-a-GCST90017041	MR Egger	7.07262	12	0.852777
ebi-a-GCST90017041	finn-b-M13_SCOLIOSIS	Scoliosis || id:finn-b-M13_SCOLIOSIS	genus Parasutterellagenus Parasutterella|| id:ebi-a-GCST90017041	Inverse variance weighted	7.18028	13	0.892623
ebi-a-GCST90017042	finn-b-M13_SCOLIOSIS	Scoliosis || id:finn-b-M13_SCOLIOSIS	genus Peptococcusgenus Peptococcus|| id:ebi-a-GCST90017042	MR Egger	2.12098	10	0.995326
ebi-a-GCST90017042	finn-b-M13_SCOLIOSIS	Scoliosis || id:finn-b-M13_SCOLIOSIS	genus Peptococcusgenus Peptococcus|| id:ebi-a-GCST90017042	Inverse variance weighted	2.40062	11	0.99652
ebi-a-GCST90017043	finn-b-M13_SCOLIOSIS	Scoliosis || id:finn-b-M13_SCOLIOSIS	genus Phascolarctobacteriumgenus Phascolarctobacterium|| id:ebi-a-GCST90017043	MR Egger	4.73586	5	0.448959
ebi-a-GCST90017043	finn-b-M13_SCOLIOSIS	Scoliosis || id:finn-b-M13_SCOLIOSIS	genus Phascolarctobacteriumgenus Phascolarctobacterium|| id:ebi-a-GCST90017043	Inverse variance weighted	4.85359	6	0.562724
ebi-a-GCST90017044	finn-b-M13_SCOLIOSIS	Scoliosis || id:finn-b-M13_SCOLIOSIS	genus Prevotella7genus Prevotella7|| id:ebi-a-GCST90017044	MR Egger	6.73693	9	0.664487
ebi-a-GCST90017044	finn-b-M13_SCOLIOSIS	Scoliosis || id:finn-b-M13_SCOLIOSIS	genus Prevotella7genus Prevotella7|| id:ebi-a-GCST90017044	Inverse variance weighted	9.39547	10	0.495027
ebi-a-GCST90017045	finn-b-M13_SCOLIOSIS	Scoliosis || id:finn-b-M13_SCOLIOSIS	genus Prevotella9genus Prevotella9|| id:ebi-a-GCST90017045	MR Egger	10.3919	13	0.661616
ebi-a-GCST90017045	finn-b-M13_SCOLIOSIS	Scoliosis || id:finn-b-M13_SCOLIOSIS	genus Prevotella9genus Prevotella9|| id:ebi-a-GCST90017045	Inverse variance weighted	11.2469	14	0.666541
ebi-a-GCST90017046	finn-b-M13_SCOLIOSIS	Scoliosis || id:finn-b-M13_SCOLIOSIS	genus Rikenellaceae RC9 gut groupgenus Rikenellaceae RC9 gut group|| id:ebi-a-GCST90017046	MR Egger	4.72209	9	0.85783
ebi-a-GCST90017046	finn-b-M13_SCOLIOSIS	Scoliosis || id:finn-b-M13_SCOLIOSIS	genus Rikenellaceae RC9 gut groupgenus Rikenellaceae RC9 gut group|| id:ebi-a-GCST90017046	Inverse variance weighted	4.8407	10	0.901562
ebi-a-GCST90017047	finn-b-M13_SCOLIOSIS	Scoliosis || id:finn-b-M13_SCOLIOSIS	genus Romboutsiagenus Romboutsia|| id:ebi-a-GCST90017047	MR Egger	13.376	11	0.26946
ebi-a-GCST90017047	finn-b-M13_SCOLIOSIS	Scoliosis || id:finn-b-M13_SCOLIOSIS	genus Romboutsiagenus Romboutsia|| id:ebi-a-GCST90017047	Inverse variance weighted	13.377	12	0.342245
ebi-a-GCST90017048	finn-b-M13_SCOLIOSIS	Scoliosis || id:finn-b-M13_SCOLIOSIS	genus Roseburiagenus Roseburia|| id:ebi-a-GCST90017048	MR Egger	25.7812	11	0.00699415
ebi-a-GCST90017048	finn-b-M13_SCOLIOSIS	Scoliosis || id:finn-b-M13_SCOLIOSIS	genus Roseburiagenus Roseburia|| id:ebi-a-GCST90017048	Inverse variance weighted	27.3479	12	0.00688333
ebi-a-GCST90017049	finn-b-M13_SCOLIOSIS	Scoliosis || id:finn-b-M13_SCOLIOSIS	genus Ruminiclostridium5genus Ruminiclostridium5|| id:ebi-a-GCST90017049	MR Egger	8.69469	9	0.465921
ebi-a-GCST90017049	finn-b-M13_SCOLIOSIS	Scoliosis || id:finn-b-M13_SCOLIOSIS	genus Ruminiclostridium5genus Ruminiclostridium5|| id:ebi-a-GCST90017049	Inverse variance weighted	9.44374	10	0.490572
ebi-a-GCST90017050	finn-b-M13_SCOLIOSIS	Scoliosis || id:finn-b-M13_SCOLIOSIS	genus Ruminiclostridium6genus Ruminiclostridium6|| id:ebi-a-GCST90017050	MR Egger	7.43226	12	0.827777
ebi-a-GCST90017050	finn-b-M13_SCOLIOSIS	Scoliosis || id:finn-b-M13_SCOLIOSIS	genus Ruminiclostridium6genus Ruminiclostridium6|| id:ebi-a-GCST90017050	Inverse variance weighted	8.01687	13	0.842499
ebi-a-GCST90017051	finn-b-M13_SCOLIOSIS	Scoliosis || id:finn-b-M13_SCOLIOSIS	genus Ruminiclostridium9genus Ruminiclostridium9|| id:ebi-a-GCST90017051	MR Egger	2.95988	5	0.706172
ebi-a-GCST90017051	finn-b-M13_SCOLIOSIS	Scoliosis || id:finn-b-M13_SCOLIOSIS	genus Ruminiclostridium9genus Ruminiclostridium9|| id:ebi-a-GCST90017051	Inverse variance weighted	4.65893	6	0.58824
ebi-a-GCST90017052	finn-b-M13_SCOLIOSIS	Scoliosis || id:finn-b-M13_SCOLIOSIS	genus Ruminococcaceae NK4A214 groupgenus Ruminococcaceae NK4A214 group|| id:ebi-a-GCST90017052	MR Egger	6.18373	11	0.860828
ebi-a-GCST90017052	finn-b-M13_SCOLIOSIS	Scoliosis || id:finn-b-M13_SCOLIOSIS	genus Ruminococcaceae NK4A214 groupgenus Ruminococcaceae NK4A214 group|| id:ebi-a-GCST90017052	Inverse variance weighted	6.42001	12	0.893449
ebi-a-GCST90017053	finn-b-M13_SCOLIOSIS	Scoliosis || id:finn-b-M13_SCOLIOSIS	genus Ruminococcaceae UCG002genus Ruminococcaceae UCG002|| id:ebi-a-GCST90017053	MR Egger	30.9767	17	0.0201029
ebi-a-GCST90017053	finn-b-M13_SCOLIOSIS	Scoliosis || id:finn-b-M13_SCOLIOSIS	genus Ruminococcaceae UCG002genus Ruminococcaceae UCG002|| id:ebi-a-GCST90017053	Inverse variance weighted	32.1742	18	0.0209657
ebi-a-GCST90017054	finn-b-M13_SCOLIOSIS	Scoliosis || id:finn-b-M13_SCOLIOSIS	genus Ruminococcaceae UCG003genus Ruminococcaceae UCG003|| id:ebi-a-GCST90017054	MR Egger	6.78074	10	0.74597
ebi-a-GCST90017054	finn-b-M13_SCOLIOSIS	Scoliosis || id:finn-b-M13_SCOLIOSIS	genus Ruminococcaceae UCG003genus Ruminococcaceae UCG003|| id:ebi-a-GCST90017054	Inverse variance weighted	6.80248	11	0.814846
ebi-a-GCST90017055	finn-b-M13_SCOLIOSIS	Scoliosis || id:finn-b-M13_SCOLIOSIS	genus Ruminococcaceae UCG004genus Ruminococcaceae UCG004|| id:ebi-a-GCST90017055	MR Egger	9.20843	9	0.418262
ebi-a-GCST90017055	finn-b-M13_SCOLIOSIS	Scoliosis || id:finn-b-M13_SCOLIOSIS	genus Ruminococcaceae UCG004genus Ruminococcaceae UCG004|| id:ebi-a-GCST90017055	Inverse variance weighted	9.2873	10	0.505072
ebi-a-GCST90017056	finn-b-M13_SCOLIOSIS	Scoliosis || id:finn-b-M13_SCOLIOSIS	genus Ruminococcaceae UCG005genus Ruminococcaceae UCG005|| id:ebi-a-GCST90017056	MR Egger	11.8276	12	0.459625
ebi-a-GCST90017056	finn-b-M13_SCOLIOSIS	Scoliosis || id:finn-b-M13_SCOLIOSIS	genus Ruminococcaceae UCG005genus Ruminococcaceae UCG005|| id:ebi-a-GCST90017056	Inverse variance weighted	11.8311	13	0.541538
ebi-a-GCST90017057	finn-b-M13_SCOLIOSIS	Scoliosis || id:finn-b-M13_SCOLIOSIS	genus Ruminococcaceae UCG009genus Ruminococcaceae UCG009|| id:ebi-a-GCST90017057	MR Egger	11.0058	10	0.357066
ebi-a-GCST90017057	finn-b-M13_SCOLIOSIS	Scoliosis || id:finn-b-M13_SCOLIOSIS	genus Ruminococcaceae UCG009genus Ruminococcaceae UCG009|| id:ebi-a-GCST90017057	Inverse variance weighted	11.3569	11	0.413868
ebi-a-GCST90017058	finn-b-M13_SCOLIOSIS	Scoliosis || id:finn-b-M13_SCOLIOSIS	genus Ruminococcaceae UCG010genus Ruminococcaceae UCG010|| id:ebi-a-GCST90017058	MR Egger	1.99554	4	0.73658
ebi-a-GCST90017058	finn-b-M13_SCOLIOSIS	Scoliosis || id:finn-b-M13_SCOLIOSIS	genus Ruminococcaceae UCG010genus Ruminococcaceae UCG010|| id:ebi-a-GCST90017058	Inverse variance weighted	2.03286	5	0.84458
ebi-a-GCST90017059	finn-b-M13_SCOLIOSIS	Scoliosis || id:finn-b-M13_SCOLIOSIS	genus Ruminococcaceae UCG011genus Ruminococcaceae UCG011|| id:ebi-a-GCST90017059	MR Egger	1.2181	6	0.975981
ebi-a-GCST90017059	finn-b-M13_SCOLIOSIS	Scoliosis || id:finn-b-M13_SCOLIOSIS	genus Ruminococcaceae UCG011genus Ruminococcaceae UCG011|| id:ebi-a-GCST90017059	Inverse variance weighted	2.12692	7	0.952483
ebi-a-GCST90017060	finn-b-M13_SCOLIOSIS	Scoliosis || id:finn-b-M13_SCOLIOSIS	genus Ruminococcaceae UCG013genus Ruminococcaceae UCG013|| id:ebi-a-GCST90017060	MR Egger	5.7013	9	0.769401
ebi-a-GCST90017060	finn-b-M13_SCOLIOSIS	Scoliosis || id:finn-b-M13_SCOLIOSIS	genus Ruminococcaceae UCG013genus Ruminococcaceae UCG013|| id:ebi-a-GCST90017060	Inverse variance weighted	9.93776	10	0.445971
ebi-a-GCST90017061	finn-b-M13_SCOLIOSIS	Scoliosis || id:finn-b-M13_SCOLIOSIS	genus Ruminococcaceae UCG014genus Ruminococcaceae UCG014|| id:ebi-a-GCST90017061	MR Egger	7.19039	9	0.617305
ebi-a-GCST90017061	finn-b-M13_SCOLIOSIS	Scoliosis || id:finn-b-M13_SCOLIOSIS	genus Ruminococcaceae UCG014genus Ruminococcaceae UCG014|| id:ebi-a-GCST90017061	Inverse variance weighted	7.22179	10	0.704354
ebi-a-GCST90017062	finn-b-M13_SCOLIOSIS	Scoliosis || id:finn-b-M13_SCOLIOSIS	genus Ruminococcus1genus Ruminococcus1|| id:ebi-a-GCST90017062	MR Egger	6.78774	8	0.559698
ebi-a-GCST90017062	finn-b-M13_SCOLIOSIS	Scoliosis || id:finn-b-M13_SCOLIOSIS	genus Ruminococcus1genus Ruminococcus1|| id:ebi-a-GCST90017062	Inverse variance weighted	7.89719	9	0.544539
ebi-a-GCST90017063	finn-b-M13_SCOLIOSIS	Scoliosis || id:finn-b-M13_SCOLIOSIS	genus Ruminococcus2genus Ruminococcus2|| id:ebi-a-GCST90017063	MR Egger	18.8897	13	0.126564
ebi-a-GCST90017063	finn-b-M13_SCOLIOSIS	Scoliosis || id:finn-b-M13_SCOLIOSIS	genus Ruminococcus2genus Ruminococcus2|| id:ebi-a-GCST90017063	Inverse variance weighted	19.1335	14	0.159911
ebi-a-GCST90017064	finn-b-M13_SCOLIOSIS	Scoliosis || id:finn-b-M13_SCOLIOSIS	genus Ruminococcus gauvreauii groupgenus Ruminococcus gauvreauii group|| id:ebi-a-GCST90017064	MR Egger	6.48203	9	0.690871
ebi-a-GCST90017064	finn-b-M13_SCOLIOSIS	Scoliosis || id:finn-b-M13_SCOLIOSIS	genus Ruminococcus gauvreauii groupgenus Ruminococcus gauvreauii group|| id:ebi-a-GCST90017064	Inverse variance weighted	8.20738	10	0.608588
ebi-a-GCST90017065	finn-b-M13_SCOLIOSIS	Scoliosis || id:finn-b-M13_SCOLIOSIS	genus Ruminococcus gnavus groupgenus Ruminococcus gnavus group|| id:ebi-a-GCST90017065	MR Egger	10.3777	9	0.320783
ebi-a-GCST90017065	finn-b-M13_SCOLIOSIS	Scoliosis || id:finn-b-M13_SCOLIOSIS	genus Ruminococcus gnavus groupgenus Ruminococcus gnavus group|| id:ebi-a-GCST90017065	Inverse variance weighted	10.3811	10	0.407716
ebi-a-GCST90017066	finn-b-M13_SCOLIOSIS	Scoliosis || id:finn-b-M13_SCOLIOSIS	genus Ruminococcus torques groupgenus Ruminococcus torques group|| id:ebi-a-GCST90017066	MR Egger	13.306	5	0.0206743
ebi-a-GCST90017066	finn-b-M13_SCOLIOSIS	Scoliosis || id:finn-b-M13_SCOLIOSIS	genus Ruminococcus torques groupgenus Ruminococcus torques group|| id:ebi-a-GCST90017066	Inverse variance weighted	13.4172	6	0.0368693
ebi-a-GCST90017067	finn-b-M13_SCOLIOSIS	Scoliosis || id:finn-b-M13_SCOLIOSIS	genus Sellimonasgenus Sellimonas|| id:ebi-a-GCST90017067	MR Egger	6.89278	7	0.440129
ebi-a-GCST90017067	finn-b-M13_SCOLIOSIS	Scoliosis || id:finn-b-M13_SCOLIOSIS	genus Sellimonasgenus Sellimonas|| id:ebi-a-GCST90017067	Inverse variance weighted	7.15516	8	0.519988
ebi-a-GCST90017068	finn-b-M13_SCOLIOSIS	Scoliosis || id:finn-b-M13_SCOLIOSIS	genus Senegalimassiliagenus Senegalimassilia|| id:ebi-a-GCST90017068	MR Egger	7.70374	3	0.0525482
ebi-a-GCST90017068	finn-b-M13_SCOLIOSIS	Scoliosis || id:finn-b-M13_SCOLIOSIS	genus Senegalimassiliagenus Senegalimassilia|| id:ebi-a-GCST90017068	Inverse variance weighted	10.9449	4	0.0271904
ebi-a-GCST90017069	finn-b-M13_SCOLIOSIS	Scoliosis || id:finn-b-M13_SCOLIOSIS	genus Slackiagenus Slackia|| id:ebi-a-GCST90017069	MR Egger	2.44599	4	0.654332
ebi-a-GCST90017069	finn-b-M13_SCOLIOSIS	Scoliosis || id:finn-b-M13_SCOLIOSIS	genus Slackiagenus Slackia|| id:ebi-a-GCST90017069	Inverse variance weighted	2.63313	5	0.756325
ebi-a-GCST90017070	finn-b-M13_SCOLIOSIS	Scoliosis || id:finn-b-M13_SCOLIOSIS	genus Streptococcusgenus Streptococcus|| id:ebi-a-GCST90017070	MR Egger	12.1167	10	0.277319
ebi-a-GCST90017070	finn-b-M13_SCOLIOSIS	Scoliosis || id:finn-b-M13_SCOLIOSIS	genus Streptococcusgenus Streptococcus|| id:ebi-a-GCST90017070	Inverse variance weighted	15.1744	11	0.174651
ebi-a-GCST90017071	finn-b-M13_SCOLIOSIS	Scoliosis || id:finn-b-M13_SCOLIOSIS	genus Subdoligranulumgenus Subdoligranulum|| id:ebi-a-GCST90017071	MR Egger	5.11468	8	0.745252
ebi-a-GCST90017071	finn-b-M13_SCOLIOSIS	Scoliosis || id:finn-b-M13_SCOLIOSIS	genus Subdoligranulumgenus Subdoligranulum|| id:ebi-a-GCST90017071	Inverse variance weighted	5.2133	9	0.815332
ebi-a-GCST90017072	finn-b-M13_SCOLIOSIS	Scoliosis || id:finn-b-M13_SCOLIOSIS	genus Sutterellagenus Sutterella|| id:ebi-a-GCST90017072	MR Egger	8.2783	10	0.601674
ebi-a-GCST90017072	finn-b-M13_SCOLIOSIS	Scoliosis || id:finn-b-M13_SCOLIOSIS	genus Sutterellagenus Sutterella|| id:ebi-a-GCST90017072	Inverse variance weighted	8.92179	11	0.629112
ebi-a-GCST90017073	finn-b-M13_SCOLIOSIS	Scoliosis || id:finn-b-M13_SCOLIOSIS	genus Terrisporobactergenus Terrisporobacter|| id:ebi-a-GCST90017073	MR Egger	7.32453	3	0.0622427
ebi-a-GCST90017073	finn-b-M13_SCOLIOSIS	Scoliosis || id:finn-b-M13_SCOLIOSIS	genus Terrisporobactergenus Terrisporobacter|| id:ebi-a-GCST90017073	Inverse variance weighted	8.18383	4	0.0850716
ebi-a-GCST90017074	finn-b-M13_SCOLIOSIS	Scoliosis || id:finn-b-M13_SCOLIOSIS	genus Turicibactergenus Turicibacter|| id:ebi-a-GCST90017074	MR Egger	11.3231	7	0.125132
ebi-a-GCST90017074	finn-b-M13_SCOLIOSIS	Scoliosis || id:finn-b-M13_SCOLIOSIS	genus Turicibactergenus Turicibacter|| id:ebi-a-GCST90017074	Inverse variance weighted	11.993	8	0.151517
ebi-a-GCST90017075	finn-b-M13_SCOLIOSIS	Scoliosis || id:finn-b-M13_SCOLIOSIS	genus Tyzzerella3genus Tyzzerella3|| id:ebi-a-GCST90017075	MR Egger	10.7229	11	0.466765
ebi-a-GCST90017075	finn-b-M13_SCOLIOSIS	Scoliosis || id:finn-b-M13_SCOLIOSIS	genus Tyzzerella3genus Tyzzerella3|| id:ebi-a-GCST90017075	Inverse variance weighted	12.0884	12	0.438603
ebi-a-GCST90017088	finn-b-M13_SCOLIOSIS	Scoliosis || id:finn-b-M13_SCOLIOSIS	genus Veillonellagenus Veillonella|| id:ebi-a-GCST90017088	MR Egger	2.26368	4	0.687389
ebi-a-GCST90017088	finn-b-M13_SCOLIOSIS	Scoliosis || id:finn-b-M13_SCOLIOSIS	genus Veillonellagenus Veillonella|| id:ebi-a-GCST90017088	Inverse variance weighted	3.96735	5	0.554127
ebi-a-GCST90017089	finn-b-M13_SCOLIOSIS	Scoliosis || id:finn-b-M13_SCOLIOSIS	genus Victivallisgenus Victivallis|| id:ebi-a-GCST90017089	MR Egger	5.11282	8	0.745453
ebi-a-GCST90017089	finn-b-M13_SCOLIOSIS	Scoliosis || id:finn-b-M13_SCOLIOSIS	genus Victivallisgenus Victivallis|| id:ebi-a-GCST90017089	Inverse variance weighted	5.72919	9	0.766686

## Sheet: Supplementary table3
Supplementary Table 3. Casual effects of MR analysis between gut microbiota and AIS
id.exposure	id.outcome	outcome	exposure	method	nsnp	b	se	pval	lo_ci	up_ci	or	or_lci95	or_uci95	p_fdr
ebi-a-GCST90017110	finn-b-M13_SCOLIOSIS	Scoliosis || id:finn-b-M13_SCOLIOSIS	phylum Actinobacteriaphylum Actinobacteria|| id:ebi-a-GCST90017110	Inverse variance weighted	14	-0.0829993	0.218581	0.704154	-0.511417	0.345419	0.920352	0.599645	1.41258	0.991392
ebi-a-GCST90017111	finn-b-M13_SCOLIOSIS	Scoliosis || id:finn-b-M13_SCOLIOSIS	phylum Bacteroidetesphylum Bacteroidetes|| id:ebi-a-GCST90017111	Inverse variance weighted	10	0.316523	0.258689	0.221115	-0.190506	0.823553	1.37235	0.826541	2.27858	0.991392
ebi-a-GCST90017112	finn-b-M13_SCOLIOSIS	Scoliosis || id:finn-b-M13_SCOLIOSIS	phylum Cyanobacteriaphylum Cyanobacteria|| id:ebi-a-GCST90017112	Inverse variance weighted	8	-0.0788582	0.185202	0.670256	-0.441854	0.284137	0.924171	0.642844	1.32862	0.991392
ebi-a-GCST90017113	finn-b-M13_SCOLIOSIS	Scoliosis || id:finn-b-M13_SCOLIOSIS	phylum Euryarchaeotaphylum Euryarchaeota|| id:ebi-a-GCST90017113	Inverse variance weighted	11	0.105404	0.140331	0.452586	-0.169644	0.380452	1.11116	0.843965	1.46295	0.991392
ebi-a-GCST90017114	finn-b-M13_SCOLIOSIS	Scoliosis || id:finn-b-M13_SCOLIOSIS	phylum Firmicutesphylum Firmicutes|| id:ebi-a-GCST90017114	Inverse variance weighted	15	0.210176	0.198225	0.289013	-0.178345	0.598696	1.23389	0.836654	1.81974	0.991392
ebi-a-GCST90017115	finn-b-M13_SCOLIOSIS	Scoliosis || id:finn-b-M13_SCOLIOSIS	phylum Lentisphaeraephylum Lentisphaerae|| id:ebi-a-GCST90017115	Inverse variance weighted	9	-0.154766	0.176912	0.381671	-0.501514	0.191981	0.856615	0.605613	1.21165	0.991392
ebi-a-GCST90017116	finn-b-M13_SCOLIOSIS	Scoliosis || id:finn-b-M13_SCOLIOSIS	phylum Proteobacteriaphylum Proteobacteria|| id:ebi-a-GCST90017116	Inverse variance weighted	12	-0.257121	0.244194	0.29237	-0.735741	0.221499	0.773275	0.47915	1.24795	0.991392
ebi-a-GCST90017117	finn-b-M13_SCOLIOSIS	Scoliosis || id:finn-b-M13_SCOLIOSIS	phylum Tenericutesphylum Tenericutes|| id:ebi-a-GCST90017117	Inverse variance weighted	12	0.103038	0.191104	0.589767	-0.271526	0.477603	1.10853	0.762215	1.61221	0.991392
ebi-a-GCST90017118	finn-b-M13_SCOLIOSIS	Scoliosis || id:finn-b-M13_SCOLIOSIS	phylum Verrucomicrobiaphylum Verrucomicrobia|| id:ebi-a-GCST90017118	Inverse variance weighted	12	0.12347	0.190864	0.517694	-0.250622	0.497563	1.13142	0.778316	1.64471	0.991392
ebi-a-GCST90016908	finn-b-M13_SCOLIOSIS	Scoliosis || id:finn-b-M13_SCOLIOSIS	class Actinobacteria|| id:ebi-a-GCST90016908	Inverse variance weighted	14	0.320899	0.215809	0.137025	-0.102086	0.743885	1.37837	0.902952	2.10409	0.991392
ebi-a-GCST90016909	finn-b-M13_SCOLIOSIS	Scoliosis || id:finn-b-M13_SCOLIOSIS	class Alphaproteobacteria|| id:ebi-a-GCST90016909	Inverse variance weighted	7	-0.241367	0.223407	0.279968	-0.679245	0.196511	0.785553	0.506999	1.21715	0.991392
ebi-a-GCST90016910	finn-b-M13_SCOLIOSIS	Scoliosis || id:finn-b-M13_SCOLIOSIS	class Bacilli|| id:ebi-a-GCST90016910	Inverse variance weighted	18	-0.0354158	0.212963	0.867921	-0.452824	0.381992	0.965204	0.63583	1.4652	0.995723
ebi-a-GCST90016911	finn-b-M13_SCOLIOSIS	Scoliosis || id:finn-b-M13_SCOLIOSIS	class Bacteroidia|| id:ebi-a-GCST90016911	Inverse variance weighted	13	0.304291	0.233216	0.191974	-0.152812	0.761394	1.35566	0.858291	2.14126	0.991392
ebi-a-GCST90016912	finn-b-M13_SCOLIOSIS	Scoliosis || id:finn-b-M13_SCOLIOSIS	class Betaproteobacteria|| id:ebi-a-GCST90016912	Inverse variance weighted	10	-0.150608	0.254817	0.554491	-0.650048	0.348833	0.860185	0.522021	1.41741	0.991392
ebi-a-GCST90016913	finn-b-M13_SCOLIOSIS	Scoliosis || id:finn-b-M13_SCOLIOSIS	class Clostridia|| id:ebi-a-GCST90016913	Inverse variance weighted	12	-0.0185643	0.224799	0.934184	-0.459171	0.422043	0.981607	0.631807	1.52507	0.995723
ebi-a-GCST90016914	finn-b-M13_SCOLIOSIS	Scoliosis || id:finn-b-M13_SCOLIOSIS	class Coriobacteriia|| id:ebi-a-GCST90016914	Inverse variance weighted	13	-0.349115	0.231846	0.132116	-0.803533	0.105302	0.705312	0.447744	1.11105	0.991392
ebi-a-GCST90016915	finn-b-M13_SCOLIOSIS	Scoliosis || id:finn-b-M13_SCOLIOSIS	class Deltaproteobacteria|| id:ebi-a-GCST90016915	Inverse variance weighted	11	-0.0720638	0.241627	0.765517	-0.545653	0.401525	0.930471	0.579463	1.4941	0.991392
ebi-a-GCST90016916	finn-b-M13_SCOLIOSIS	Scoliosis || id:finn-b-M13_SCOLIOSIS	class Erysipelotrichia|| id:ebi-a-GCST90016916	Inverse variance weighted	13	-0.074359	0.243124	0.75972	-0.550881	0.402163	0.928338	0.576442	1.49506	0.991392
ebi-a-GCST90016917	finn-b-M13_SCOLIOSIS	Scoliosis || id:finn-b-M13_SCOLIOSIS	class Gammaproteobacteria|| id:ebi-a-GCST90016917	Inverse variance weighted	6	0.218202	0.342164	0.523662	-0.452439	0.888842	1.24384	0.636075	2.43231	0.991392
ebi-a-GCST90016918	finn-b-M13_SCOLIOSIS	Scoliosis || id:finn-b-M13_SCOLIOSIS	class Lentisphaeria|| id:ebi-a-GCST90016918	Inverse variance weighted	8	-0.139598	0.200694	0.486694	-0.532958	0.253762	0.869708	0.586866	1.28886	0.991392
ebi-a-GCST90016919	finn-b-M13_SCOLIOSIS	Scoliosis || id:finn-b-M13_SCOLIOSIS	class Melainabacteria|| id:ebi-a-GCST90016919	Inverse variance weighted	10	0.00148317	0.162708	0.992727	-0.317424	0.320391	1.00148	0.728022	1.37767	0.995723
ebi-a-GCST90016920	finn-b-M13_SCOLIOSIS	Scoliosis || id:finn-b-M13_SCOLIOSIS	class Methanobacteria|| id:ebi-a-GCST90016920	Inverse variance weighted	9	0.103746	0.134608	0.440867	-0.160085	0.367577	1.10932	0.852071	1.44423	0.991392
ebi-a-GCST90016921	finn-b-M13_SCOLIOSIS	Scoliosis || id:finn-b-M13_SCOLIOSIS	class Mollicutes|| id:ebi-a-GCST90016921	Inverse variance weighted	12	0.103038	0.191104	0.589767	-0.271526	0.477603	1.10853	0.762215	1.61221	0.991392
ebi-a-GCST90016922	finn-b-M13_SCOLIOSIS	Scoliosis || id:finn-b-M13_SCOLIOSIS	class Negativicutes|| id:ebi-a-GCST90016922	Inverse variance weighted	12	-0.296648	0.241485	0.219285	-0.769958	0.176663	0.743306	0.463033	1.19323	0.991392
ebi-a-GCST90016923	finn-b-M13_SCOLIOSIS	Scoliosis || id:finn-b-M13_SCOLIOSIS	class Verrucomicrobiae|| id:ebi-a-GCST90016923	Inverse variance weighted	11	-0.0771953	0.201391	0.70149	-0.471922	0.317531	0.925709	0.623802	1.37373	0.991392
ebi-a-GCST90017090	finn-b-M13_SCOLIOSIS	Scoliosis || id:finn-b-M13_SCOLIOSIS	order Actinomycetales|| id:ebi-a-GCST90017090	Inverse variance weighted	4	-0.217607	0.255102	0.393648	-0.717606	0.282392	0.804442	0.487919	1.3263	0.991392
ebi-a-GCST90017091	finn-b-M13_SCOLIOSIS	Scoliosis || id:finn-b-M13_SCOLIOSIS	order Bacillales|| id:ebi-a-GCST90017091	Inverse variance weighted	8	-0.0526155	0.12636	0.677122	-0.300281	0.19505	0.948745	0.74061	1.21537	0.991392
ebi-a-GCST90017092	finn-b-M13_SCOLIOSIS	Scoliosis || id:finn-b-M13_SCOLIOSIS	order Bacteroidales|| id:ebi-a-GCST90017092	Inverse variance weighted	13	0.304291	0.233216	0.191974	-0.152812	0.761394	1.35566	0.858291	2.14126	0.991392
ebi-a-GCST90017093	finn-b-M13_SCOLIOSIS	Scoliosis || id:finn-b-M13_SCOLIOSIS	order Bifidobacteriales|| id:ebi-a-GCST90017093	Inverse variance weighted	11	-0.114327	0.222757	0.607786	-0.550931	0.322277	0.891966	0.576413	1.38027	0.991392
ebi-a-GCST90017094	finn-b-M13_SCOLIOSIS	Scoliosis || id:finn-b-M13_SCOLIOSIS	order Burkholderiales|| id:ebi-a-GCST90017094	Inverse variance weighted	10	-0.137496	0.251595	0.584725	-0.630622	0.355631	0.871538	0.532261	1.42708	0.991392
ebi-a-GCST90017095	finn-b-M13_SCOLIOSIS	Scoliosis || id:finn-b-M13_SCOLIOSIS	order Clostridiales|| id:ebi-a-GCST90017095	Inverse variance weighted	13	0.0245118	0.220386	0.91144	-0.407444	0.456468	1.02481	0.665349	1.57849	0.995723
ebi-a-GCST90017096	finn-b-M13_SCOLIOSIS	Scoliosis || id:finn-b-M13_SCOLIOSIS	order Coriobacteriales|| id:ebi-a-GCST90017096	Inverse variance weighted	13	-0.349115	0.231846	0.132116	-0.803533	0.105302	0.705312	0.447744	1.11105	0.991392
ebi-a-GCST90017097	finn-b-M13_SCOLIOSIS	Scoliosis || id:finn-b-M13_SCOLIOSIS	order Desulfovibrionales|| id:ebi-a-GCST90017097	Inverse variance weighted	10	-0.245088	0.251883	0.330542	-0.738779	0.248603	0.782636	0.477697	1.28223	0.991392
ebi-a-GCST90017098	finn-b-M13_SCOLIOSIS	Scoliosis || id:finn-b-M13_SCOLIOSIS	order Enterobacteriales|| id:ebi-a-GCST90017098	Inverse variance weighted	7	0.0439079	0.289694	0.879529	-0.523893	0.611709	1.04489	0.592211	1.84358	0.995723
ebi-a-GCST90017099	finn-b-M13_SCOLIOSIS	Scoliosis || id:finn-b-M13_SCOLIOSIS	order Erysipelotrichales|| id:ebi-a-GCST90017099	Inverse variance weighted	13	-0.074359	0.243124	0.75972	-0.550881	0.402163	0.928338	0.576442	1.49506	0.991392
ebi-a-GCST90017100	finn-b-M13_SCOLIOSIS	Scoliosis || id:finn-b-M13_SCOLIOSIS	order Gastranaerophilales|| id:ebi-a-GCST90017100	Inverse variance weighted	9	0.165896	0.178307	0.352166	-0.183585	0.515377	1.18045	0.832281	1.67427	0.991392
ebi-a-GCST90017101	finn-b-M13_SCOLIOSIS	Scoliosis || id:finn-b-M13_SCOLIOSIS	order Lactobacillales|| id:ebi-a-GCST90017101	Inverse variance weighted	15	0.0711261	0.22809	0.755167	-0.37593	0.518182	1.07372	0.68665	1.67897	0.991392
ebi-a-GCST90017102	finn-b-M13_SCOLIOSIS	Scoliosis || id:finn-b-M13_SCOLIOSIS	order Methanobacteriales|| id:ebi-a-GCST90017102	Inverse variance weighted	9	0.103746	0.134608	0.440867	-0.160085	0.367577	1.10932	0.852071	1.44423	0.991392
ebi-a-GCST90017103	finn-b-M13_SCOLIOSIS	Scoliosis || id:finn-b-M13_SCOLIOSIS	order Mollicutes RF9|| id:ebi-a-GCST90017103	Inverse variance weighted	12	0.289553	0.182997	0.113585	-0.0691206	0.648226	1.33583	0.933214	1.91215	0.991392
ebi-a-GCST90017104	finn-b-M13_SCOLIOSIS	Scoliosis || id:finn-b-M13_SCOLIOSIS	order NB1n|| id:ebi-a-GCST90017104	Inverse variance weighted	12	-0.0957864	0.128847	0.457231	-0.348326	0.156753	0.908658	0.705869	1.16971	0.991392
ebi-a-GCST90017105	finn-b-M13_SCOLIOSIS	Scoliosis || id:finn-b-M13_SCOLIOSIS	order Pasteurellales|| id:ebi-a-GCST90017105	Inverse variance weighted	13	0.0989811	0.160334	0.537008	-0.215273	0.413235	1.10405	0.806321	1.5117	0.991392
ebi-a-GCST90017106	finn-b-M13_SCOLIOSIS	Scoliosis || id:finn-b-M13_SCOLIOSIS	order Rhodospirillales|| id:ebi-a-GCST90017106	Inverse variance weighted	14	0.000887239	0.149671	0.99527	-0.292468	0.294243	1.00089	0.746419	1.34211	0.995723
ebi-a-GCST90017107	finn-b-M13_SCOLIOSIS	Scoliosis || id:finn-b-M13_SCOLIOSIS	order Selenomonadales|| id:ebi-a-GCST90017107	Inverse variance weighted	12	-0.296648	0.241485	0.219285	-0.769958	0.176663	0.743306	0.463033	1.19323	0.991392
ebi-a-GCST90017108	finn-b-M13_SCOLIOSIS	Scoliosis || id:finn-b-M13_SCOLIOSIS	order Verrucomicrobiales|| id:ebi-a-GCST90017108	Inverse variance weighted	11	-0.0771953	0.201391	0.70149	-0.471922	0.317531	0.925709	0.623802	1.37373	0.991392
ebi-a-GCST90017109	finn-b-M13_SCOLIOSIS	Scoliosis || id:finn-b-M13_SCOLIOSIS	order Victivallales|| id:ebi-a-GCST90017109	Inverse variance weighted	8	-0.139598	0.200694	0.486694	-0.532958	0.253762	0.869708	0.586866	1.28886	0.991392
ebi-a-GCST90016924	finn-b-M13_SCOLIOSIS	Scoliosis || id:finn-b-M13_SCOLIOSIS	family Acidaminococcaceae|| id:ebi-a-GCST90016924	Inverse variance weighted	7	0.0631426	0.319917	0.843537	-0.563896	0.690181	1.06518	0.568988	1.99408	0.995723
ebi-a-GCST90016925	finn-b-M13_SCOLIOSIS	Scoliosis || id:finn-b-M13_SCOLIOSIS	family Actinomycetaceae|| id:ebi-a-GCST90016925	Inverse variance weighted	4	-0.217375	0.254926	0.393826	-0.71703	0.282279	0.804628	0.4882	1.32615	0.991392
ebi-a-GCST90016926	finn-b-M13_SCOLIOSIS	Scoliosis || id:finn-b-M13_SCOLIOSIS	family Alcaligenaceae|| id:ebi-a-GCST90016926	Inverse variance weighted	11	-0.306145	0.289407	0.290129	-0.873382	0.261092	0.73628	0.417537	1.29835	0.991392
ebi-a-GCST90016927	finn-b-M13_SCOLIOSIS	Scoliosis || id:finn-b-M13_SCOLIOSIS	family Bacteroidaceae|| id:ebi-a-GCST90016927	Inverse variance weighted	7	0.229142	0.31912	0.472731	-0.396334	0.854618	1.25752	0.672782	2.35048	0.991392
ebi-a-GCST90016928	finn-b-M13_SCOLIOSIS	Scoliosis || id:finn-b-M13_SCOLIOSIS	family Bacteroidales S24 7group|| id:ebi-a-GCST90016928	Inverse variance weighted	8	-0.113226	0.188387	0.547821	-0.482464	0.256012	0.892949	0.617261	1.29177	0.991392
ebi-a-GCST90016929	finn-b-M13_SCOLIOSIS	Scoliosis || id:finn-b-M13_SCOLIOSIS	family Bifidobacteriaceae|| id:ebi-a-GCST90016929	Inverse variance weighted	11	-0.114327	0.222757	0.607786	-0.550931	0.322277	0.891966	0.576413	1.38027	0.991392
ebi-a-GCST90016931	finn-b-M13_SCOLIOSIS	Scoliosis || id:finn-b-M13_SCOLIOSIS	family Clostridiaceae1|| id:ebi-a-GCST90016931	Inverse variance weighted	10	0.225176	0.230933	0.329524	-0.227452	0.677804	1.25254	0.796561	1.96955	0.991392
ebi-a-GCST90016932	finn-b-M13_SCOLIOSIS	Scoliosis || id:finn-b-M13_SCOLIOSIS	family Clostridiales vadin BB60 group|| id:ebi-a-GCST90016932	Inverse variance weighted	15	-0.073083	0.199557	0.714197	-0.464215	0.318049	0.929524	0.628628	1.37444	0.991392
ebi-a-GCST90016933	finn-b-M13_SCOLIOSIS	Scoliosis || id:finn-b-M13_SCOLIOSIS	family Coriobacteriaceae|| id:ebi-a-GCST90016933	Inverse variance weighted	13	-0.349115	0.231846	0.132116	-0.803533	0.105302	0.705312	0.447744	1.11105	0.991392
ebi-a-GCST90016934	finn-b-M13_SCOLIOSIS	Scoliosis || id:finn-b-M13_SCOLIOSIS	family Defluviitaleaceae|| id:ebi-a-GCST90016934	Inverse variance weighted	11	0.136986	0.178892	0.443827	-0.213643	0.487615	1.14681	0.807637	1.62843	0.991392
ebi-a-GCST90016935	finn-b-M13_SCOLIOSIS	Scoliosis || id:finn-b-M13_SCOLIOSIS	family Desulfovibrionaceae|| id:ebi-a-GCST90016935	Inverse variance weighted	8	-0.313025	0.276133	0.256961	-0.854246	0.228196	0.731231	0.425604	1.25633	0.991392
ebi-a-GCST90016936	finn-b-M13_SCOLIOSIS	Scoliosis || id:finn-b-M13_SCOLIOSIS	family Enterobacteriaceae|| id:ebi-a-GCST90016936	Inverse variance weighted	7	0.0439079	0.289694	0.879529	-0.523893	0.611709	1.04489	0.592211	1.84358	0.995723
ebi-a-GCST90016937	finn-b-M13_SCOLIOSIS	Scoliosis || id:finn-b-M13_SCOLIOSIS	family Erysipelotrichaceae|| id:ebi-a-GCST90016937	Inverse variance weighted	13	-0.074359	0.243124	0.75972	-0.550881	0.402163	0.928338	0.576442	1.49506	0.991392
ebi-a-GCST90016938	finn-b-M13_SCOLIOSIS	Scoliosis || id:finn-b-M13_SCOLIOSIS	family Family XI|| id:ebi-a-GCST90016938	Inverse variance weighted	8	-0.0345924	0.12398	0.780232	-0.277593	0.208408	0.965999	0.757605	1.23172	0.995723
ebi-a-GCST90016939	finn-b-M13_SCOLIOSIS	Scoliosis || id:finn-b-M13_SCOLIOSIS	family Family XIII|| id:ebi-a-GCST90016939	Inverse variance weighted (multiplicative random effects)	7	-0.0262986	0.495822	0.9577	-0.99811	0.945513	0.974044	0.368575	2.57413	0.995723
ebi-a-GCST90016940	finn-b-M13_SCOLIOSIS	Scoliosis || id:finn-b-M13_SCOLIOSIS	family Lachnospiraceae|| id:ebi-a-GCST90016940	Inverse variance weighted	16	0.160997	0.220664	0.465633	-0.271504	0.593497	1.17468	0.762233	1.81031	0.991392
ebi-a-GCST90016941	finn-b-M13_SCOLIOSIS	Scoliosis || id:finn-b-M13_SCOLIOSIS	family Lactobacillaceae|| id:ebi-a-GCST90016941	Inverse variance weighted	8	0.11691	0.167585	0.485416	-0.211556	0.445376	1.12402	0.809324	1.56108	0.991392
ebi-a-GCST90016942	finn-b-M13_SCOLIOSIS	Scoliosis || id:finn-b-M13_SCOLIOSIS	family Methanobacteriaceae|| id:ebi-a-GCST90016942	Inverse variance weighted	9	0.103746	0.134608	0.440867	-0.160085	0.367577	1.10932	0.852071	1.44423	0.991392
ebi-a-GCST90016943	finn-b-M13_SCOLIOSIS	Scoliosis || id:finn-b-M13_SCOLIOSIS	family Oxalobacteraceae|| id:ebi-a-GCST90016943	Inverse variance weighted	14	0.196549	0.116872	0.0926185	-0.0325204	0.425619	1.2172	0.968003	1.53054	0.991392
ebi-a-GCST90016944	finn-b-M13_SCOLIOSIS	Scoliosis || id:finn-b-M13_SCOLIOSIS	family Pasteurellaceae|| id:ebi-a-GCST90016944	Inverse variance weighted	13	0.0989811	0.160334	0.537008	-0.215273	0.413235	1.10405	0.806321	1.5117	0.991392
ebi-a-GCST90016945	finn-b-M13_SCOLIOSIS	Scoliosis || id:finn-b-M13_SCOLIOSIS	family Peptococcaceae|| id:ebi-a-GCST90016945	Inverse variance weighted	9	0.0784192	0.230053	0.733198	-0.372484	0.529322	1.08158	0.689021	1.69778	0.991392
ebi-a-GCST90016946	finn-b-M13_SCOLIOSIS	Scoliosis || id:finn-b-M13_SCOLIOSIS	family Peptostreptococcaceae|| id:ebi-a-GCST90016946	Inverse variance weighted	13	-0.0363418	0.208778	0.861811	-0.445546	0.372862	0.964311	0.640475	1.45188	0.995723
ebi-a-GCST90016947	finn-b-M13_SCOLIOSIS	Scoliosis || id:finn-b-M13_SCOLIOSIS	family Porphyromonadaceae|| id:ebi-a-GCST90016947	Inverse variance weighted (multiplicative random effects)	9	-0.0925234	0.44706	0.836041	-0.968761	0.783714	0.911628	0.379553	2.18959	0.995723
ebi-a-GCST90016948	finn-b-M13_SCOLIOSIS	Scoliosis || id:finn-b-M13_SCOLIOSIS	family Prevotellaceae|| id:ebi-a-GCST90016948	Inverse variance weighted	15	0.0829264	0.231021	0.719628	-0.369876	0.535728	1.08646	0.69082	1.70869	0.991392
ebi-a-GCST90016949	finn-b-M13_SCOLIOSIS	Scoliosis || id:finn-b-M13_SCOLIOSIS	family Rhodospirillaceae|| id:ebi-a-GCST90016949	Inverse variance weighted	15	0.109928	0.145805	0.450886	-0.17585	0.395707	1.1162	0.838744	1.48543	0.991392
ebi-a-GCST90016950	finn-b-M13_SCOLIOSIS	Scoliosis || id:finn-b-M13_SCOLIOSIS	family Rikenellaceae|| id:ebi-a-GCST90016950	Inverse variance weighted	16	0.261449	0.213833	0.22145	-0.157663	0.680562	1.29881	0.854138	1.97499	0.991392
ebi-a-GCST90016951	finn-b-M13_SCOLIOSIS	Scoliosis || id:finn-b-M13_SCOLIOSIS	family Ruminococcaceae|| id:ebi-a-GCST90016951	Inverse variance weighted	9	-0.238581	0.243878	0.327936	-0.716582	0.23942	0.787745	0.488419	1.27051	0.991392
ebi-a-GCST90016952	finn-b-M13_SCOLIOSIS	Scoliosis || id:finn-b-M13_SCOLIOSIS	family Streptococcaceae|| id:ebi-a-GCST90016952	Inverse variance weighted	11	-0.00163016	0.304088	0.995723	-0.597643	0.594383	0.998371	0.550106	1.81191	0.995723
ebi-a-GCST90016956	finn-b-M13_SCOLIOSIS	Scoliosis || id:finn-b-M13_SCOLIOSIS	family Veillonellaceae|| id:ebi-a-GCST90016956	Inverse variance weighted	19	0.0228898	0.162106	0.887709	-0.294837	0.340617	1.02315	0.744653	1.40581	0.995723
ebi-a-GCST90016957	finn-b-M13_SCOLIOSIS	Scoliosis || id:finn-b-M13_SCOLIOSIS	family Verrucomicrobiaceae|| id:ebi-a-GCST90016957	Inverse variance weighted	11	-0.077255	0.20144	0.701339	-0.472078	0.317568	0.925654	0.623705	1.37378	0.991392
[truncated: 694 more rows]

## Sheet: Supplementary table4
Supplementary Table 4. Instrumental variables used in MR analysis of the association between gut microbiota and lumbar spondylolisthesis. effect_allele= effect alleles; other_allele=minor allele; beta.exposure=effect size of SNP on exposure; beta.outcome=effect size of SNP on outcome; pval.outcome=p-value for outcome; pval.exposure=p-value for exposure; se.outcome=standard error for outcome; se.e…
[truncated: 2,036 more rows]

[truncated: 5 more sheets: Supplementary table5, Supplementary table6, Supplementary table7, Supplementary table8, Supplementary table9]
